# Supplementary material for: Perturbation of Pseudomonas aeruginosa peptidoglycan recycling by anti-folates and design of a dual-action inhibitor
Source: mBio. 2025 Jan 29;16(3):e02984-24. doi: 10.1128/mbio.02984-24 (PMC11898565; doi:10.1128/mbio.02984-24)
Supplement: Table S2 — TMP-FOS synergy screen of the PA14 transposon library, including all raw data plus hit lists. [file mbio.02984-24-s0004.xlsx]

## Sheet: All_Data
Index	PlateIndex	AssayPlate	Label	PA14 Gene.Locus	PAO1.ortholog	Gene.Name	Gene.Description	no drug	FOS 32	TMP 32	Combo 32	TMP/no drug	FOS/no drug	Expected Combo Growth	actual Combo growth	=actual/expected
53	53	1	0B05	PA14_21960	PA3250		putative ABC transporter, periplasmic substrate-binding protein	211358	25589	26393	25112	0.124873	0.121069	0.0151184	0.118813	7.85883
54	54	1	0B06	PA14_08220	PA0634		hypothetical protein	184391	24930	27494	25338	0.149107	0.135202	0.0201595	0.137415	6.81635
4129	1057	3	0W01	PA14_31040			putative cation efflux system protein	113567	26671	25195	27927	0.221851	0.234848	0.0521014	0.245908	4.71979
4321	1249	3	1A01	PA14_49970	PA1113		probable ATP-binding/permease fusion ABC transport	117253	25919	26777	27194	0.228369	0.221052	0.0504815	0.231926	4.59427
50	50	1	0B02	PA14_34210	PA2354		putative transcriptional regulator	168633	51217	43466	47008	0.257755	0.303719	0.078285	0.278759	3.56082
49	49	1	0B01	PA14_01310	PA0107		putative cytochrome c oxidase assembly protein	272793	58828	56382	37796	0.206684	0.215651	0.0445716	0.138552	3.10853
290	290	1	0G02	PA14_54540	PA0754		conserved hypothetical protein	80011	28529	26998	29564	0.337429	0.356563	0.120315	0.369499	3.07111
1670	134	2	0C38					69570	30256	31269	40719	0.449461	0.4349	0.195471	0.585295	2.99429
4417	1345	3	1C01	PA14_66580	PA5037		putative Type II secretory pathway protein	107064	37309	33461	33918	0.312533	0.348474	0.108909	0.316801	2.90885
2681	1145	2	0X41	PA14_22050	PA3242	htrB	putative lipid A biosynthesis lauroyl/myristoyl acyltransferase	97426	24103	51527	36389	0.528883	0.247398	0.130845	0.373504	2.85456
4683	75	4	0B27	PA14_68110	PA5157		putative multiple antibiotic resistance protein MarR	85186	35030	41821	47076	0.490937	0.411218	0.201882	0.552626	2.73737
194	194	1	0E02	PA14_28380	PA2762		conserved hypothetical protein	91502	27828	30956	25403	0.33831	0.304125	0.102888	0.277622	2.69829
4676	68	4	0B20	PA14_51430	PA0996	pqsA	probable coenzyme A ligase	67723	29763	35336	41484	0.521773	0.439481	0.229309	0.612554	2.6713
4419	1347	3	1C03	PA14_38840	PA1984		NAD+ dependent acetaldehyde dehydrogenase	82257	32836	32641	34621	0.396817	0.399188	0.158405	0.420888	2.65704
4225	1153	3	0Y01	PA14_00570	PA0045		putative lipoprotein	112042	44116	44296	45412	0.395352	0.393745	0.155668	0.405312	2.6037
4692	84	4	0B36	PA14_17740	PA3597		putative amino acid/amine transport protein	68369	26234	31247	31130	0.457035	0.383712	0.17537	0.455323	2.59636
909	909	1	0S45	PA14_64700	PA4896		putative sigma-70 factor, ECF subfamily	67136	29665	27548	31244	0.410331	0.441864	0.181311	0.465384	2.56677
198	198	1	0E06	PA14_40070	PA1890		putative glutathione S-transferase	77855	38911	36410	45423	0.467664	0.499788	0.233733	0.583431	2.49614
1625	89	2	0B41	PA14_51000	PA1031		conserved hypothetical protein	64359	27036	25736	26896	0.399882	0.420081	0.167983	0.417906	2.48779
5968	1360	4	1C16					62275	30690	30862	37588	0.495576	0.492814	0.244227	0.603581	2.47139
1245	1245	1	0Z45	PA14_26760	PA2885		putative transcriptional regulator	158354	40867	48142	30399	0.304015	0.258074	0.0784583	0.191969	2.44676
2155	619	2	0M43	PA14_48610	PA1214		putative sparagine synthase	46391	21316	26945	30081	0.580824	0.459486	0.26688	0.648423	2.42964
5858	1250	4	1A02					55244	26326	24762	27489	0.44823	0.47654	0.2136	0.497592	2.32956
5868	1260	4	1A12					55706	32756	35627	47343	0.639554	0.588016	0.376068	0.849873	2.25989
1666	130	2	0C34	PA14_69020	PA5226		conserved hypothetical protein	48481	23385	33712	36587	0.695365	0.482354	0.335412	0.754667	2.24997
4788	180	4	0D36	PA14_60800	PA4595		putative ABC transporter, ATP-binding protein	57005	28716	45061	50976	0.790475	0.503745	0.398198	0.894237	2.24571
5474	866	4	0S02					47929	27374	22728	29077	0.474201	0.571136	0.270834	0.606668	2.24
4033	961	3	0U01	PA14_18600	PA3538		putative ABC transporter, ATP-binding protein	99407	35683	39544	31429	0.397799	0.358959	0.142793	0.316165	2.21414
6067	1459	4	1E19	PA14_62770	PA4745	nusA	N utilization substance protein A	82051	39680	35561	38012	0.433401	0.483602	0.209594	0.463273	2.21034
145	145	1	0D01	PA14_02250	PA0178	cheA	putative two-component sensor	94021	36304	32167	27307	0.342126	0.386127	0.132104	0.290435	2.19854
5920	1312	4	1B16	PA14_50720	PA1055		conserved hypothetical protein	58981	38147	39483	55591	0.669419	0.646768	0.432958	0.942524	2.17694
3052	1516	2	1F28	PA14_66290	PA5015	aceA	pyruvate dehydrogenase, E1 component	148460	128571	76552	144075	0.515641	0.866031	0.446561	0.970463	2.17319
5988	1380	4	1C36					46822	25258	27469	32035	0.586669	0.539447	0.316477	0.684187	2.16189
1292	1292	1	1A44	PA14_16600	PA3695		putative hydrolase, alpha/beta family	69539	28414	32784	28699	0.471448	0.408605	0.192636	0.412704	2.1424
4865	257	4	0F17	PA14_24350	PA3077		putative two-component system regulatory protein	155188	76743	35771	37893	0.230501	0.494516	0.113987	0.244175	2.14214
1769	233	2	0E41	PA14_32670	PA2471		conserved hypothetical protein	52353	31951	25361	32955	0.484423	0.610299	0.295643	0.629477	2.12918
1773	237	2	0E45	PA14_07790	PA0597		putative nucleotidyltransferase	54011	25802	28240	28655	0.522856	0.477718	0.249778	0.53054	2.12405
4421	1349	3	1C05					58769	29061	26692	27950	0.454185	0.494495	0.224592	0.475591	2.11757
4795	187	4	0D43	PA14_00620	PA0049		conserved hypothetical protein	45704	21091	26723	25688	0.584697	0.461469	0.26982	0.562051	2.08306
4782	174	4	0D30	PA14_36000		PAGI-1(5)	Probable transcriptional regulator	54384	31438	36735	43959	0.675474	0.578074	0.390474	0.808308	2.07007
242	242	1	0F02	PA14_19650	PA3436		putative membrane protein	72165	34690	30704	30487	0.425469	0.480704	0.204525	0.422462	2.06558
247	247	1	0F07	PA14_09850	PA4179		putative porin	62801	32909	37757	40124	0.601217	0.52402	0.31505	0.638907	2.02796
4517	1445	3	1E05	PA14_10320	PA4145		putative transcriptional regulator	70043	31930	32820	30155	0.468569	0.455863	0.213603	0.430521	2.01552
291	291	1	0G03	PA14_06960	PA0534		putative oxidoreductase	57698	31146	30342	32965	0.525876	0.539811	0.283874	0.571337	2.01265
1385	1385	1	1C41	PA14_41030	PA1817		conserved hypothetical protein	60488	40870	30574	41470	0.505456	0.675671	0.341522	0.685591	2.00746
4699	91	4	0B43	PA14_29250	PA2697		conserved hypothetical protein	58473	30833	30237	31995	0.51711	0.527303	0.272674	0.547176	2.0067
4515	1443	3	1E03	PA14_16040	PA3738	xerD	integrase/recombinase XerD	82369	40502	32590	31850	0.395659	0.491714	0.194551	0.386675	1.98752
3	3	1	0A03	PA14_17860	PA3590		putative 3-hydroxyacyl-CoA dehydrogenase	90137	47864	44395	46669	0.492528	0.531014	0.261539	0.517756	1.97965
2258	722	2	0P02	PA14_05550	PA0427	oprM	major intrinsic multiple antibiotic resistance efflux outer membrane protein OprM precursor	160338	81488	27836	27945	0.173608	0.508226	0.0882323	0.174288	1.97533
1422	1422	1	1D30	PA14_69630	PA5274	rnk	nucleoside diphosphate kinase regulator	59304	32081	34101	36332	0.57502	0.540958	0.311062	0.61264	1.96951
4742	134	4	0C38	PA14_23460		wbpL	putative glycosyltransferase L	56895	33005	40650	46171	0.714474	0.580104	0.414469	0.811512	1.95796
1283	1283	1	1A35	PA14_29720	PA2658		putative lipoprotein	49305	28874	35550	40546	0.721022	0.58562	0.422245	0.822351	1.94757
5706	1098	4	0W42					39892	23568	27753	31851	0.695703	0.590795	0.411018	0.798431	1.94257
4702	94	4	0B46	PA14_33320			hypothetical	62509	32182	29348	29241	0.4695	0.514838	0.241717	0.467789	1.93528
1871	335	2	0G47	PA14_61020	PA4612		ankyrin-like protein	66752	33975	33806	33081	0.506442	0.508974	0.257765	0.495581	1.9226
2633	1097	2	0W41	PA14_11210	PA4072		putative amino acid permease	38578	23387	40296	46947	1.04453	0.606226	0.633224	1.21694	1.92181
1361	1361	1	1C17	PA14_57910	PA4459		conserved hypothetical protein	55687	37970	33375	43658	0.599332	0.681847	0.408653	0.783989	1.91847
1592	56	2	0B08					170536	35721	85353	34006	0.500498	0.209463	0.104836	0.199407	1.90208
4893	285	4	0F45	PA14_21700	PA3271		putative sensory box histidine kinase/response regulator	47250	27608	26777	29724	0.566709	0.584296	0.331126	0.629079	1.89982
5716	1108	4	0X04	PA14_09470	PA4211	phzB1	probable phenazine biosynthesis protein	50269	24076	26310	23898	0.523384	0.478943	0.250671	0.475402	1.89652
4266	1194	3	0Y42					148160	51921	71019	47101	0.47934	0.350439	0.167979	0.317906	1.89253
6018	1410	4	1D18	PA14_57910	PA4459		conserved hypothetical protein	72310	38542	37456	37751	0.517992	0.533011	0.276095	0.522072	1.89091
5940	1332	4	1B36	PA14_29720	PA2658		putative lipoprotein	41335	27711	30448	37757	0.736615	0.6704	0.493827	0.913439	1.84971
2829	1293	2	1A45	PA14_66710	PA5049	rpmE	50S ribosomal protein L31	52787	28041	25959	25403	0.491769	0.53121	0.261233	0.481236	1.84217
5908	1300	4	1B04	PA14_69700	PA5279		conserved hypothetical protein	45467	24900	27032	27260	0.594541	0.54765	0.3256	0.599556	1.84139
103	103	1	0C07	PA14_32500	PA2484		putative TetR-family transcriptional regulator	52076	29371	26167	27159	0.502477	0.564003	0.283398	0.521526	1.84026
5980	1372	4	1C28					48300	28213	33619	36119	0.696046	0.58412	0.406574	0.747805	1.83928
5324	716	4	0O44					39348	24992	23769	27758	0.604071	0.635153	0.383678	0.705449	1.83865
4323	1251	3	1A03	PA14_62170	PA4697		conserved hypothetical protein	63206	30032	29170	25464	0.461507	0.475145	0.219283	0.402873	1.83723
1341	1341	1	1B45	PA14_29850	PA2649	nuoN	NADH dehydrogenase I chain N	55291	31011	25981	26670	0.469896	0.560869	0.26355	0.482357	1.83023
5286	678	4	0O06	PA14_27200	PA2852		conserved hypothetical protein	42945	25176	27999	29863	0.651973	0.586238	0.382212	0.695378	1.81935
1049	1049	1	0V41	PA14_51690	PA0974		conserved hypothetical protein	51731	36379	31777	40651	0.614274	0.703234	0.431978	0.785815	1.81911
4792	184	4	0D40	PA14_51770	PA0968		conserved hypothetical protein	40735	23042	28154	28769	0.69115	0.565656	0.390953	0.706248	1.80648
5678	1070	4	0W14					45186	32282	41333	52722	0.91473	0.714425	0.653506	1.16678	1.78541
5374	766	4	0P46					43792	22850	24751	22908	0.565195	0.521785	0.29491	0.523109	1.77379
5090	482	4	0K02	PA14_65410	PA4951	orn	oligoribonuclease	48978	45330	28042	45968	0.572543	0.925518	0.529898	0.938544	1.77118
245	245	1	0F05	PA14_43810	PA1600		putative cytochrome c	86774	59514	44386	53523	0.511513	0.685851	0.350821	0.616809	1.75819
4712	104	4	0C08	PA14_41570	PA1777	oprF	major porin and structural outer membrane porin OprF precursor	43775	25996	23939	24980	0.546865	0.593855	0.324758	0.570645	1.75714
5800	1192	4	0Y40					40673	27777	28964	34426	0.712119	0.682935	0.48633	0.846409	1.7404
715	715	1	0O43	PA14_47300	PA1310	phnW	2-aminoethylphosphonate:pyruvate aminotransferase	38665	23348	27271	28535	0.705315	0.603854	0.425907	0.738006	1.73279
1293	1293	1	1A45	PA14_71800	PA5439		putative glucose-6-phosphate dehydrogenase	40749	25565	26438	28490	0.648801	0.627377	0.407043	0.699158	1.71765
292	292	1	0G04	PA14_35790			Putative homospermidine synthase	83027	49203	59122	59967	0.712082	0.592614	0.42199	0.722259	1.71156
5906	1298	4	1B02	PA14_51090	PA1023		probable short-chain dehydrogenase	61401	39492	41459	45525	0.675217	0.643182	0.434287	0.741437	1.70725
2780	1244	2	0Z44	PA14_05250	PA0401		noncatalytic dihydroorotase-like protein noncataly	57623	35403	33333	34620	0.578467	0.61439	0.355404	0.600802	1.69047
2345	809	2	0Q41	PA14_12420				62458	40138	58522	63392	0.936982	0.64264	0.602142	1.01495	1.68557
5874	1266	4	1A18					50102	36091	33496	40344	0.668556	0.72035	0.481595	0.805237	1.67202
4895	287	4	0F47	PA14_50920	PA1037		conserved hypothetical protein	62921	37168	34240	33807	0.544174	0.590709	0.321449	0.537293	1.67147
1678	142	2	0C46					60069	35551	31376	30965	0.522333	0.591836	0.309135	0.515491	1.66752
5180	572	4	0L44					38412	25298	27755	30368	0.722561	0.658596	0.475876	0.790586	1.66133
5710	1102	4	0W46					56333	39537	37365	43252	0.663288	0.701844	0.465525	0.767792	1.6493
1885	349	2	0H13	PA14_49780	PA1129		probable fosfomycin resistance protein	148409	48702	102153	54922	0.688321	0.328161	0.22588	0.370072	1.63836
2348	812	2	0Q44	PA14_58100	PA4477	cafA	cytoplasmic axial filament protein	50741	42683	31143	42883	0.613764	0.841194	0.516294	0.845135	1.63693
5747	1139	4	0X35	PA14_17960	PA3582	glpK	glycerol kinase	45063	30801	39866	44531	0.884673	0.68351	0.604682	0.988194	1.63424
5910	1302	4	1B06	PA14_71070	PA5380		putative transcriptional regulator, AraC family	49030	28334	30464	28732	0.621334	0.577891	0.359063	0.586009	1.63205
4844	236	4	0E44	PA14_05620	PA0432	sahH	S-adenosyl-L-homocysteine hydrolase	54038	32335	28284	27550	0.523409	0.598375	0.313195	0.509826	1.62782
5290	682	4	0O10	PA14_23330	PA3162	rpsA	30S ribosomal protein S1	41657	28200	38154	41986	0.915908	0.676957	0.620031	1.0079	1.62556
5969	1361	4	1C17	PA14_54290	PA0773	pdxJ	pyridoxal phosphate biosynthetic protein PdxJ	65697	51842	42515	54007	0.647138	0.789108	0.510661	0.822062	1.6098
4887	279	4	0F39	PA14_48650	PA1210		putative pirin protein	53596	37627	57582	65031	1.07437	0.702049	0.754261	1.21336	1.60867
1730	194	2	0E02	PA14_38770	PA1990		putative dipeptidyl aminopeptidase	158839	32782	78060	25902	0.491441	0.206385	0.101426	0.163071	1.60778
4911	303	4	0G15	PA14_62830	PA4748	tpiA	triosephosphate isomerase	54154	39214	41729	48326	0.770562	0.72412	0.557979	0.892381	1.59931
475	475	1	0J43	PA14_45830	PA1441		putative flagellar hook-length control protein FliK	39421	30752	25794	31831	0.654321	0.780092	0.510431	0.807463	1.58192
819	819	1	0R03	PA14_23640	PA3129		putative tRNA-dihydrouridine synthase	46199	37085	29253	36829	0.633196	0.802723	0.508281	0.797182	1.56839
4501	1429	3	1D37	PA14_67300	PA5096		putative binding protein component of ABC transporter	60137	44099	38577	44353	0.641485	0.733309	0.470407	0.737533	1.56786
1149	1149	1	0X45					61913	38446	38137	37048	0.615977	0.620968	0.382502	0.598388	1.5644
5178	570	4	0L42	PA14_06720	PA0516	nirF	heme d1 biosynthesis protein NirF	50237	38030	39274	46341	0.781774	0.757012	0.591812	0.922448	1.55868
5890	1282	4	1A34					44635	29536	34833	35919	0.780397	0.661723	0.516406	0.804727	1.55832
5478	870	4	0S06					42717	30289	28353	31291	0.66374	0.709062	0.470633	0.732519	1.55645
5886	1278	4	1A30					45044	33188	41325	47363	0.917436	0.736791	0.675959	1.05148	1.55554
5517	909	4	0S45	PA14_44290	PA1562	acnA	aconitate hydratase 1	46033	34228	33889	39137	0.736189	0.743554	0.547396	0.850194	1.55316
6062	1454	4	1E14					57076	31490	31188	26608	0.546429	0.551721	0.301476	0.466185	1.54634
2397	861	2	0R45	PA14_19640	PA3437		oxidoreductase, short chain dehydrogenase/reductase	75866	56062	38881	44322	0.512496	0.738961	0.378714	0.584214	1.54263
2711	1175	2	0Y23	PA14_30840	PA2571		putative signal transduction histidine kinase	40647	33900	43701	56168	1.07513	0.83401	0.896673	1.38185	1.54108
1677	141	2	0C45	PA14_29880	PA2647	nuoL	NADH dehydrogenase I chain L	170871	74478	64492	43243	0.377431	0.435873	0.164512	0.253074	1.53833
716	716	1	0O44	PA14_72890	PA5525		putative transcriptional regulator	37795	26384	25531	27268	0.675513	0.698082	0.471563	0.721471	1.52996
5845	1237	4	0Z37	PA14_58570	PA4514		putative outer membrane ferric siderophore receptor	140614	97476	44379	47043	0.315609	0.693217	0.218785	0.334554	1.52914
5796	1188	4	0Y36					37554	29366	33468	39963	0.891197	0.781967	0.696887	1.06415	1.527
5812	1204	4	0Z04	PA14_30430	PA2603		thiosulfate sulfurtransferase	52598	35182	37126	37822	0.705844	0.668885	0.472129	0.719077	1.52305
1650	114	2	0C18	PA14_24690	PA3047		putative D-alanyl-D-alanine carboxypeptidase	39557	31706	33789	41238	0.854185	0.801527	0.684652	1.0425	1.52266
296	296	1	0G08					175606	147386	53726	68567	0.305946	0.839299	0.25678	0.390459	1.5206
1875	339	2	0H03	PA14_53970	PA0794		probable aconitate hydratase	123574	56685	60790	42387	0.491932	0.458713	0.225656	0.343009	1.52006
2026	490	2	0K10	PA14_33780	PA2388		putative transmembrane sensor	40756	35794	36079	47978	0.885244	0.878251	0.777466	1.1772	1.51415
2763	1227	2	0Z27	PA14_04410	PA0337	ptsP	phosphoenolpyruvate-protein phosphotransferase	168730	77629	88565	61475	0.524892	0.460078	0.241491	0.364339	1.50871
4797	189	4	0D45	PA14_10770	PA4112		putative sensor/response regulator hybrid	64322	38172	35950	32044	0.558907	0.593452	0.331684	0.498181	1.50197
5094	486	4	0K06	PA14_05260	PA0402	pyrB	aspartate carbamoyltransferase	56577	36705	40090	38983	0.708592	0.648762	0.459707	0.689026	1.49884
1187	1187	1	0Y35	PA14_63070	PA4769		putative transcriptional regulator, GntR family	45191	32378	39108	41904	0.865394	0.71647	0.620029	0.927264	1.49552
2347	811	2	0Q43	PA14_12060	PA4003	pbpA	FtsI / penicillin-binding protein 2	50463	40951	40482	49038	0.802212	0.811505	0.650999	0.971761	1.49272
5884	1276	4	1A28	PA14_70370	PA5331	pyrE	orotate phosphoribosyltransferase	45441	35479	47049	54807	1.03539	0.780771	0.808399	1.20611	1.49198
717	717	1	0O45					41340	25862	25315	23626	0.612361	0.625593	0.383088	0.571505	1.49183
810	810	1	0Q42	PA14_26690	PA2890		putative enoyl-CoA hydratase	43783	36995	32208	40494	0.735628	0.844963	0.621578	0.92488	1.48795
4780	172	4	0D28	PA14_72350	PA5480		hypothetical protein	61133	50360	52720	64320	0.862382	0.823778	0.710411	1.05213	1.48102
5866	1258	4	1A10					51358	41433	36269	43318	0.7062	0.806749	0.569726	0.843452	1.48045
2795	1259	2	1A11	PA14_49170	PA1180	phoQ	two-component sensor PhoQ	40107	33554	38292	47372	0.954746	0.836612	0.798752	1.18114	1.47873
2884	1348	2	1C04	PA14_34330	PA2345		putative transmembrane protein	38302	27942	29596	31646	0.772701	0.729518	0.563699	0.826223	1.46572
55	55	1	0B07	PA14_58080	PA4475		putative carbon-nitrogen hydrolase	43309	28615	30369	29333	0.701217	0.660717	0.463306	0.677296	1.46188
2399	863	2	0R47	PA14_72450	PA5489	dsbA	thiol:disulfide interchange protein DsbA	60273	42844	44886	46619	0.744712	0.710832	0.529365	0.773464	1.46112
668	668	1	0N44	PA14_64190	PA4853	fis	DNA-binding protein Fis	164564	59167	75999	39771	0.46182	0.359538	0.166042	0.241675	1.45551
1607	71	2	0B23	PA14_66170	PA5005		putative carbamoyltransferase	116552	41437	107750	55710	0.92448	0.355524	0.328675	0.477984	1.45428
5814	1206	4	0Z06	PA14_37900	PA2057		putative TonB-dependent receptor	54126	34206	33335	30623	0.615878	0.63197	0.389216	0.565772	1.45362
5704	1096	4	0W40	PA14_57880	PA4456		putative toluene tolerance ABC efflux transporter	30085	26006	34954	43594	1.16184	0.864417	1.00432	1.44903	1.4428
958	958	1	0T46	PA14_70980	PA5375	betT1	choline/carnitine/betaine transporter family protein	175753	80372	97618	64112	0.555427	0.457301	0.253997	0.364785	1.43618
1058	1058	1	0W02	PA14_18480	PA3546	algX	alginate biosynthesis protein AlgX	170855	47483	100513	39975	0.588294	0.277914	0.163495	0.23397	1.43105
1756	220	2	0E28	PA14_67810	PA5134		putative carboxyl-terminal protease	49076	44787	45850	59692	0.934265	0.912605	0.852615	1.21632	1.42657
5984	1376	4	1C32					56760	46159	43659	50459	0.769186	0.813231	0.625526	0.888989	1.42119
5898	1290	4	1A42					43721	32946	28882	30806	0.660598	0.753551	0.497794	0.704604	1.41545
1834	298	2	0G10	PA14_10850	PA4100		putative dehydrogenase	30085	24269	26756	30538	0.889347	0.806681	0.717419	1.01506	1.41487
1372	1372	1	1C28	PA14_23970	PA3105	xcpQ	general secretion pathway protein D	155269	80795	97358	71561	0.627028	0.520355	0.326277	0.460884	1.41255
2119	583	2	0M07	PA14_02790	PA0228	pcaF	beta-ketoadipyl CoA thiolase PcaF	40042	43584	36821	56525	0.919559	1.08846	1.0009	1.41164	1.41037
1765	229	2	0E37	PA14_65170	PA4934	rpsR	30S ribosomal protein S18	42026	35986	43326	52079	1.03093	0.856279	0.882767	1.23921	1.40378
5482	874	4	0S10					48894	35024	45818	46025	0.937088	0.716325	0.67126	0.941322	1.40232
905	905	1	0S41	PA14_29850	PA2649	nuoN	NADH dehydrogenase I chain N	138701	78018	80381	63346	0.579527	0.562491	0.325979	0.456709	1.40104
821	821	1	0R05	PA14_33650	PA2399	pvdD	pyoverdine synthetase D	41898	30050	29570	29670	0.705762	0.717218	0.506185	0.708148	1.39899
2830	1294	2	1A46	PA14_30650	PA2586	gacA	response regulator GacA	47462	28905	32313	27448	0.680818	0.609014	0.414628	0.578315	1.39478
275	275	1	0F35	PA14_28920	PA2725		putative chaperone	36385	33229	37913	48130	1.042	0.913261	0.951614	1.3228	1.39006
2149	613	2	0M37	PA14_70860	PA5369		putative phosphate ABC transporter, periplasmic phosphate-binding protein	55175	43432	47896	52405	0.868074	0.787168	0.68332	0.949796	1.38997
5063	455	4	0J23					104721	46397	76857	47227	0.733922	0.443053	0.325166	0.450979	1.38692
324	324	1	0G36	PA14_29920	PA2644	nuoI	NADH Dehydrogenase I chain I	131368	91977	83383	80746	0.634728	0.700148	0.444404	0.614655	1.3831
2786	1250	2	1A02	PA14_67470	PA5109		conserved hypothetical protein	165949	150366	108088	135115	0.651333	0.906098	0.590171	0.814196	1.37959
5054	446	4	0J14	PA14_10120			putative LysR family transcription regulator	48016	37559	38719	41781	0.806377	0.782218	0.630763	0.870147	1.37952
131	131	1	0C35	PA14_60800	PA4595		putative ABC transporter, ATP-binding protein	116375	54049	74861	47874	0.643274	0.464438	0.298761	0.411377	1.37694
617	617	1	0M41	PA14_42470	PA1706	pcrV	type III secretion protein PcrV	38240	34150	35936	44182	0.939749	0.893044	0.839237	1.15539	1.37671
5274	666	4	0N42	PA14_42470	PA1706	pcrV	type III secretion protein PcrV	51038	38682	46505	48428	0.911184	0.757906	0.690592	0.948862	1.37398
4074	1002	3	0U42	PA14_61220	PA4627		putative ribosomal RNA small subunit methyltransferase C	34366	30696	32760	40203	0.953268	0.893208	0.851467	1.16985	1.37392
101	101	1	0C05	PA14_44110	PA1577		putative membrane protein	32255	23548	23870	23927	0.74004	0.730057	0.540272	0.741807	1.37303
3561	489	3	0K09	PA14_45310	PA1480	ccmF	cytochrome C-type biogenesis protein CcmF	137970	56752	103304	58289	0.748742	0.411336	0.307985	0.422476	1.37174
5870	1262	4	1A14					65140	44607	47441	44514	0.728293	0.684787	0.498725	0.683359	1.37021
1690	154	2	0D10	PA14_73400	PA5567		putative GTPase for tRNA modification and thiophene and furan oxidation	75171	33941	86537	53538	1.1512	0.451517	0.519787	0.712216	1.37021
5666	1058	4	0W02					57242	38819	38597	35856	0.674278	0.678156	0.457265	0.626393	1.36987
5327	719	4	0O47	PA14_17170	PA3647		putative outer membrane protein OmpH,	170350	169731	80557	109773	0.472891	0.996366	0.471173	0.644397	1.36764
5611	1003	4	0U43	PA14_42850	PA1674	folE2	GTP cyclohydrolase I precursor	157673	126762	30255	33262	0.191884	0.803955	0.154266	0.210956	1.36748
2552	1016	2	0V08					31320	28474	27622	34331	0.881928	0.909132	0.801789	1.09614	1.36711
2715	1179	2	0Y27	PA14_04410	PA0337	ptsP	phosphoenolpyruvate-protein phosphotransferase	39227	32172	42390	47496	1.08063	0.820149	0.886281	1.2108	1.36616
6006	1398	4	1D06	PA14_61860	PA4676		putative carbonic anhydrase	59992	37049	42784	36066	0.713162	0.617566	0.440424	0.60118	1.365
26	26	1	0A26	PA14_72600	PA5502		putative lipoprotein	245165	116482	169315	109640	0.690617	0.475117	0.328123	0.447209	1.36293
5227	619	4	0M43	PA14_66980	PA5070	tatC	sec-independent protein translocase TatC	86152	60409	43256	41188	0.502089	0.701191	0.35206	0.478085	1.35796
1961	425	2	0I41	PA14_44440	PA1549		putative cation-transporting P-type ATPase	89514	65086	67399	66415	0.752944	0.727104	0.547468	0.741951	1.35524
1856	320	2	0G32	PA14_51240	PA1013	purC	phosphoribosylaminoimidazole-succinocarboxamide synthase	49337	36290	38519	37951	0.780733	0.735553	0.57427	0.76922	1.33947
2728	1192	2	0Y40	PA14_72990	PA5533		conserved hypothetical protein	135602	60845	72167	43343	0.532197	0.448703	0.238798	0.319634	1.33851
1600	64	2	0B16	PA14_51260	PA1011		Putative lipoprotein	180769	70973	77149	40505	0.426782	0.392617	0.167562	0.22407	1.33724
5583	975	4	0U15	PA14_20730	PA3351	flgM	putative negative regulator of flagellin synthesis, FlgM	84414	50091	55384	43921	0.6561	0.593397	0.389327	0.520305	1.33642
4798	190	4	0D46	PA14_51160	PA1018		hypothetical protein	48829	40682	40291	44794	0.825145	0.833152	0.687471	0.917365	1.3344
374	374	1	0H38	PA14_45180	PA1488		putative oxidoreductase	192730	144793	114114	113822	0.592093	0.751274	0.444824	0.590577	1.32767
1299	1299	1	1B03	PA14_36760	PA2150		putative KU domain protein	137268	62497	73067	44148	0.532294	0.455292	0.242349	0.321619	1.32709
2349	813	2	0Q45	PA14_55960	PA4307	pctC	chemotactic transducer PctC	42665	40306	34611	43360	0.811227	0.944709	0.766373	1.01629	1.3261
1470	1470	1	1E30	PA14_00470	PA0038		conserved hypothetical protein	55785	39328	36605	34141	0.65618	0.704992	0.462602	0.61201	1.32297
5650	1042	4	0V34	PA14_12030	PA4005		conserved hypothetical protein	46837	40228	45828	52060	0.978457	0.858894	0.840391	1.11151	1.32262
5972	1364	4	1C20					68890	50631	60415	58656	0.876978	0.734954	0.644539	0.851444	1.32101
5043	435	4	0J03	PA14_63580	PA4811	fdnH	nitrate-inducible formate dehydrogenase, beta subunit	169216	91083	82696	58602	0.488701	0.538265	0.26305	0.346315	1.31653
5419	811	4	0Q43	PA14_44300	PA1561	aer	aerotaxis receptor Aer	170921	111913	93334	80226	0.546065	0.654764	0.357544	0.469375	1.31277
5714	1106	4	0X02	PA14_61720	PA4667		conserved hypothetical protein	55004	40777	35909	34943	0.652843	0.741346	0.483983	0.635281	1.31261
5702	1094	4	0W38					48427	35472	42073	40401	0.868792	0.732484	0.636376	0.834266	1.31096
1767	231	2	0E39	PA14_58650	PA4520		putative methyl-accepting chemotaxis protein	141093	86954	96615	77856	0.684761	0.616289	0.42201	0.551806	1.30757
907	907	1	0S43	PA14_33280	PA2424	pvdL	PvdL	57940	50663	39203	44819	0.676614	0.874405	0.591634	0.773542	1.30747
3126	54	3	0B06	PA14_13280	PA3914	moeA1	MoeA1, Molybdopterin biosynthesis enzyme	35340	27577	26306	26834	0.744369	0.780334	0.580856	0.75931	1.30722
1233	1233	1	0Z33	PA14_14500	PA3828		putative permease	147591	79218	101438	71159	0.687291	0.53674	0.368897	0.482136	1.30697
4941	333	4	0G45	PA14_18580	PA3540	algD	GDP-mannose 6-dehydrogenase AlgD	184297	58461	106051	43967	0.575435	0.317211	0.182534	0.238566	1.30697
1246	1246	1	0Z46	PA14_56090	PA4317		conserved hypothetical protein	53991	41579	39297	39549	0.727844	0.77011	0.560519	0.732511	1.30684
4843	235	4	0E43					212145	132340	118273	96089	0.55751	0.623819	0.347785	0.45294	1.30236
3305	233	3	0E41	PA14_19900	PA3417		putative pyruvate dehydrogenase E1 component, alpha subunit	31679	27812	31097	35421	0.981628	0.877932	0.861803	1.11812	1.29742
1732	196	2	0E04	PA14_38690	PA1997		putative AMP-(fatty) acid ligase	40244	34270	32512	35854	0.807872	0.851556	0.687948	0.890915	1.29503
104	104	1	0C08	PA14_25600	PA2973		putative peptidase	32296	24656	23581	23307	0.730152	0.763438	0.557426	0.721668	1.29464
4418	1346	3	1C02	PA14_48470			putative N-carbamoylputrescine amidohydrolase	168631	88311	84449	57224	0.500792	0.523694	0.262261	0.339344	1.29392
5105	497	4	0K17	PA14_68680	PA5199	envZ	two-component sensor EnvZ	131783	65322	77868	49909	0.59088	0.495679	0.292887	0.378721	1.29306
523	523	1	0K43					41438	33603	32174	33645	0.776437	0.810922	0.62963	0.811936	1.28954
901	901	1	0S37	PA14_54900			hypothetical	148106	113944	71465	70829	0.482526	0.769341	0.371227	0.478232	1.28825
2173	637	2	0N13	PA14_72390	PA5484		putative two-component sensor	131591	103848	55065	55887	0.418456	0.789173	0.330234	0.424702	1.28607
338	338	1	0H02					210902	59269	118323	42763	0.561033	0.281026	0.157665	0.202762	1.28603
811	811	1	0Q43	PA14_26610	PA2895		hypothetical protein	46913	45887	38612	48562	0.823055	0.97813	0.805055	1.03515	1.28581
3164	92	3	0B44	PA14_38130	PA2041		putative lysine-specific permease	156450	98764	73063	59269	0.467005	0.631282	0.294812	0.378837	1.28501
5882	1274	4	1A26					46086	34985	41046	40023	0.890639	0.759124	0.676106	0.868442	1.28448
424	424	1	0I40	PA14_06160	PA0470		putative hydroxamate-type ferrisiderophore receptor	173197	124083	101743	93505	0.587441	0.716427	0.420858	0.539877	1.2828
870	870	1	0S06	PA14_43640	PA1614	gpsA	glycerol-3-phosphate dehydrogenase, biosynthetic	39425	29795	27764	26901	0.704223	0.755739	0.532209	0.682334	1.28208
5680	1072	4	0W16	PA14_55040			putative ferric enterobactin transport ATP-bindin	128290	91544	57872	52883	0.451103	0.713571	0.321894	0.412215	1.28059
4735	127	4	0C31	PA14_22370	PA3233		putative signal-transduction protein	158457	130618	39499	41650	0.249273	0.824312	0.205478	0.262847	1.2792
5562	954	4	0T42	PA14_29850	PA2649	nuoN	NADH dehydrogenase I chain N	129587	81469	77928	62435	0.601357	0.628682	0.378062	0.4818	1.27439
5686	1078	4	0W22					52508	42968	54453	56776	1.03704	0.818313	0.848625	1.08128	1.27416
2697	1161	2	0Y09	PA14_59060			putative DNA binding protein	46076	45139	39258	48963	0.852027	0.979664	0.8347	1.06266	1.2731
3495	423	3	0I39	PA14_59160			hypothetical protein	112117	71754	111672	90930	0.996031	0.639992	0.637452	0.811028	1.2723
4577	1505	3	1F17	PA14_43190	PA1648		probable oxidoreductase	153852	199998	134153	221797	0.871961	1.29994	1.1335	1.44163	1.27184
809	809	1	0Q41	PA14_47230	PA1316		putative MFS transporter	145750	87819	105581	80838	0.724398	0.602532	0.436473	0.554635	1.27072
3405	333	3	0G45	PA14_01860	PA0150		putative transmembrane sensor	28836	24983	24542	27018	0.851089	0.866382	0.737368	0.936954	1.27067
772	772	1	0Q04	PA14_33250	PA2427		hypothetical protein	36342	29307	25565	26147	0.703456	0.806422	0.567283	0.719471	1.26828
2701	1165	2	0Y13	PA14_43310	PA1639		conserved hypothetical protein	78439	42538	62230	42787	0.793355	0.542307	0.430242	0.545481	1.26785
246	246	1	0F06	PA14_23530	PA3136		putative secretion protein	267996	138652	139619	91580	0.520974	0.517366	0.269534	0.341722	1.26782
208	208	1	0E16	PA14_33290	PA2423		hypothetical	38858	30993	33149	33449	0.85308	0.797596	0.680414	0.860801	1.26511
5992	1384	4	1C40					52505	46954	38301	43321	0.729473	0.894277	0.652351	0.825083	1.26478
5996	1388	4	1C44					36008	27498	26427	25410	0.73392	0.763664	0.560468	0.705677	1.25908
1437	1437	1	1D45	PA14_67890	PA5141	hisA	phosphoribosylformimino-5-aminoimidazole carboxamide	170152	134635	106923	106477	0.628397	0.791263	0.497227	0.625776	1.25853
1042	1042	1	0V34					58468	48309	58063	60370	0.993073	0.826247	0.820524	1.03253	1.25838
2578	1042	2	0V34	PA14_23880	PA3111	folC	folylpolyglutamate synthetase	38897	34704	38428	43136	0.987943	0.892202	0.881445	1.10898	1.25814
5278	670	4	0N46	PA14_57690	PA4441		conserved hypothetical protein	48310	49314	29531	37836	0.611281	1.02078	0.623985	0.783192	1.25514
422	422	1	0I38	PA14_35110	PA2278	arsB	arsenical pump membrane protein	171948	123868	122814	110898	0.714251	0.720381	0.514532	0.644951	1.25347
174	174	1	0D30	PA14_31470	PA2557		putative acyl-CoA synthetases (AMP-forming)	43693	37745	36348	39358	0.831895	0.863868	0.718648	0.900785	1.25344
770	770	1	0Q02	PA14_59470			Conserved hypothetical protein	53348	37801	38766	34380	0.726663	0.708574	0.514894	0.644448	1.25161
5975	1367	4	1C23	PA14_20730	PA3351	flgM	putative negative regulator of flagellin synthesis, FlgM	135712	70022	76106	49036	0.56079	0.51596	0.289346	0.361324	1.24876
5808	1200	4	0Y48					193966	117018	82418	62008	0.42491	0.603291	0.256344	0.319685	1.24709
5466	858	4	0R42	PA14_47230	PA1316		putative MFS transporter	158326	92249	98753	71525	0.623732	0.582652	0.363419	0.451758	1.24308
1810	274	2	0F34	PA14_41880	PA1753		universal stress protein	180723	95910	100665	66148	0.557013	0.530702	0.295608	0.366019	1.23819
4122	1050	3	0V42	PA14_25730	PA2963		putative aminodeoxychorismate lyase	41863	45504	25414	34139	0.607075	1.08697	0.659875	0.815493	1.23583
89	89	1	0B41	PA14_26750	PA2886		conserved hypothetical protein	200745	115561	117294	83439	0.584294	0.575661	0.336355	0.415647	1.23574
1996	460	2	0J28	PA14_53980	PA0793		conserved hypothetical protein	102584	62754	72331	54672	0.70509	0.611733	0.431327	0.532949	1.2356
2018	482	2	0K02	PA14_51050	PA1027		probable aldehyde dehydrogenase	163062	83953	88259	56138	0.54126	0.514853	0.27867	0.344274	1.23542
2888	1352	2	1C08	PA14_34970	PA2290	gcd	glucose dehydrogenase	65547	52271	50910	50067	0.776695	0.797458	0.619382	0.763834	1.23322
4570	1498	3	1F10	PA14_43350	PA1636	kdpD	two-component sensor KdpD	142819	63583	64148	35192	0.449156	0.4452	0.199964	0.24641	1.23227
2097	561	2	0L33	PA14_51750	PA0969	tolQ	TolQ protein	75794	48384	70396	55356	0.928781	0.638362	0.592898	0.730348	1.23183
232	232	1	0E40	PA14_66690	PA5047		putative protease	32159	29695	29491	33539	0.917037	0.923381	0.846774	1.04291	1.23163
323	323	1	0G35	PA14_54180	PA0781		hypothetical protein	46394	46443	52109	64082	1.12318	1.00106	1.12437	1.38126	1.22847
142	142	1	0C46	PA14_18640	PA3534		putative oxidoreductase, molybdopterin-binding	177607	101319	146103	102164	0.82262	0.570467	0.469278	0.575225	1.22577
1274	1274	1	1A26	PA14_59220	PA0985		pyocin S5	142899	105922	96880	87902	0.677961	0.741237	0.50253	0.615134	1.22407
6075	1467	4	1E27	PA14_22910	PA3194	edd	6-phosphogluconate dehydratase	152324	113973	81480	74523	0.534912	0.748227	0.400236	0.48924	1.22238
143	143	1	0C47	PA14_60310		pilY1	type 4 fimbrial biogenesis protein PilY1	200963	134310	115300	94136	0.573737	0.668332	0.383447	0.468425	1.22161
2317	781	2	0Q13	PA14_09520	PA4207	mexI	probable RND efflux transporter	42810	40698	57515	66735	1.34349	0.950666	1.27721	1.55886	1.22052
1739	203	2	0E11	PA14_72790	PA5517		putative membrane protein	146652	100681	57922	48390	0.394962	0.68653	0.271153	0.329965	1.21689
2985	1449	2	1E09	PA14_46470	PA1375	pdxB	erythronate-4-phosphate dehydrogenase	131604	71381	70217	46336	0.533548	0.542392	0.289392	0.352087	1.21664
4386	1314	3	1B18	PA14_30810	PA2574	alkB1	alkane-1-monooxygenase	166167	115472	114153	96365	0.686978	0.694915	0.477391	0.579929	1.21479
150	150	1	0D06	PA14_71530	PA5420	purU2	formyltetrahydrofolate deformylase	33922	29298	25594	26825	0.754496	0.863687	0.651648	0.790785	1.21351
4874	266	4	0F26	PA14_38530	PA2008	fahA	fumarylacetoacetase	72041	66319	47308	52776	0.656682	0.920573	0.604523	0.732583	1.21184
226	226	1	0E34					161477	112763	99167	83790	0.614125	0.698322	0.428857	0.518897	1.20995
5878	1270	4	1A22					59211	49527	54946	55519	0.927969	0.836449	0.776199	0.937647	1.208
5467	859	4	0R43	PA14_38660	PA1999		putative CoA transferase, subunit A	162152	111051	99713	82419	0.614935	0.684857	0.421143	0.508282	1.20691
27	27	1	0A27	PA14_55890	PA4302		putative type II secretion system protein	243758	144594	104960	75038	0.430591	0.593187	0.255421	0.307838	1.20522
997	997	1	0U37	PA14_18140	PA3569	mmsB	3-hydroxyisobutyrate dehydrogenase	124869	100370	75912	73514	0.607933	0.803802	0.488658	0.588729	1.20479
2753	1217	2	0Z17	PA14_23460		wbpL	putative glycosyltransferase L	68219	42516	63234	47477	0.926927	0.623228	0.577687	0.69595	1.20472
3951	879	3	0S15	PA14_35650	PA2238		putative glycosyltransferase	125801	74126	93576	66310	0.743841	0.589232	0.438295	0.527102	1.20262
273	273	1	0F33	PA14_62890	PA4754		conserved hypothetical protein	137078	98476	88225	76211	0.643612	0.718394	0.462367	0.555968	1.20244
1701	165	2	0D21	PA14_33760	PA2390		putative ATP-binding/permease fusion ABC transporter	175465	110038	101187	76158	0.576679	0.627122	0.361648	0.434035	1.20016
4296	1224	3	0Z24	PA14_08360	PA0651	trpC	indole-3-glycerol-phosphate synthase	143956	97745	93226	75800	0.647601	0.678992	0.439716	0.52655	1.19748
1371	1371	1	1C27	PA14_41750	PA1764		putative outer membrane protein transport protein	165067	126046	108504	99179	0.657333	0.763605	0.501943	0.600841	1.19703
43	43	1	0A43	PA14_70580	PA5346		putative signal transduction protein	247779	151724	114587	83782	0.462456	0.612336	0.283179	0.338132	1.19406
2987	1451	2	1E11	PA14_08330	PA0648		hypothetical protein	139526	89853	61752	47398	0.442584	0.643988	0.285019	0.339707	1.19188
4387	1315	3	1B19	PA14_51340	PA1003	mvfR	Transcriptional regulator MvfR	157828	127674	91126	87787	0.577375	0.808944	0.467064	0.556219	1.19088
476	476	1	0J44	PA14_34190	PA2356	msuD	FMNH2-dependent methanesulfonate sulfonatase	205428	123089	135933	96920	0.661706	0.599183	0.396483	0.471795	1.18995
5894	1286	4	1A38					52581	45779	47933	49630	0.911603	0.870638	0.793676	0.943877	1.18925
148	148	1	0D04	PA14_68000	PA5148		conserved hypothetical protein	34787	35819	39582	48395	1.13784	1.02967	1.17159	1.39118	1.18743
1281	1281	1	1A33	PA14_64890	PA4912		putative permease of ABC branched chain amino acid transporter	167171	85009	121205	73169	0.725036	0.508515	0.368692	0.43769	1.18714
1179	1179	1	0Y27	PA14_09610	PA4200		hypothetical	134840	102258	94323	84824	0.699518	0.758365	0.53049	0.629071	1.18583
1373	1373	1	1C29	PA14_46590			putative AcrB/AcrD/AcrF family protein	175542	119786	98625	79788	0.561831	0.682378	0.383381	0.454524	1.18557
23	23	1	0A23	PA14_02410	PA0192		putative TonB-dependent receptor	219561	145558	97153	76312	0.442488	0.66295	0.293347	0.347566	1.18483
3837	765	3	0P45	PA14_13940			putative S-type pyocin protein	35542	26192	29797	25969	0.83836	0.736931	0.617814	0.730657	1.18265
1543	7	2	0A07	PA14_50910	PA1038		hypothetical protein	155506	91156	82094	56898	0.527915	0.58619	0.309458	0.365889	1.18235
2062	526	2	0K46	PA14_26010	PA2940		acyl-CoA thiolase	62829	41570	38911	30439	0.619316	0.661637	0.409762	0.484474	1.18233
4160	1088	3	0W32	PA14_45830	PA1441		putative flagellar hook-length control protein FliK	143606	109543	108097	97407	0.752733	0.762802	0.574187	0.678293	1.18131
1320	1320	1	1B24					150404	130405	109484	112034	0.727933	0.867031	0.631141	0.744887	1.18022
18	18	1	0A18	PA14_55390	PA0691		hypothetical protein	224492	144366	110261	83637	0.491158	0.643079	0.315853	0.372561	1.17954
394	394	1	0I10	PA14_20320	PA3383	phnD	binding protein component of ABC phosphonate transporter	128918	118015	99217	106784	0.769613	0.915427	0.704525	0.828309	1.1757
470	470	1	0J38	PA14_65280	PA4942	hflK	protease subunit HflK	124150	104965	113411	112676	0.9135	0.845469	0.772336	0.90758	1.17511
96	96	1	0B48	PA14_40800	PA1835		conserved hypothetical protein	225535	120443	115358	72201	0.511486	0.534032	0.27315	0.320132	1.172
29	29	1	0A29	PA14_53620	PA0826		hypothetical protein	235794	152886	113974	86602	0.483363	0.648388	0.313407	0.367278	1.17189
1325	1325	1	1B29	PA14_03180	PA0986		conserved hypothetical protein	161593	112141	100479	81626	0.621803	0.693972	0.431514	0.505133	1.17061
4767	159	4	0D15	PA14_36310	PA2195	hcnC		184396	91250	92236	53399	0.500206	0.494859	0.247531	0.289589	1.16991
1037	1037	1	0V29	PA14_53680			hypothetical protein	114576	96298	94212	92607	0.822266	0.840473	0.691092	0.808258	1.16954
389	389	1	0I05	PA14_41590	PA1775		putative cytoplasmic membrane protein	132169	102966	105063	95694	0.794914	0.779048	0.619276	0.724028	1.16915
947	947	1	0T35	PA14_01340	PA0110		conserved hypothetical protein	53919	51038	52650	58260	0.976465	0.946568	0.92429	1.08051	1.16902
1286	1286	1	1A38					166292	99564	104362	73012	0.627583	0.59873	0.375753	0.439059	1.16848
1597	61	2	0B13	PA14_30910			hypothetical	55873	41911	39772	34732	0.711829	0.750112	0.533951	0.621624	1.1642
2489	953	2	0T41	PA14_18430	PA3549	algJ	alginate o-acetyltransferase AlgJ	158532	60187	112446	49684	0.709295	0.379652	0.269285	0.3134	1.16382
4188	1116	3	0X12	PA14_10240	PA4152		putative hydrolase	163124	51090	110349	40191	0.676473	0.313197	0.21187	0.246383	1.1629
2298	762	2	0P42	PA14_01660	PA0134		putative guanine deaminase	174612	109582	105276	76821	0.602914	0.627574	0.378373	0.439953	1.16275
141	141	1	0C45	PA14_51160	PA1018		hypothetical protein	172542	97915	136510	90070	0.79117	0.567485	0.448977	0.522018	1.16268
4832	224	4	0E32	PA14_66110	PA5000		putative glycosyl transferase	54581	42015	47215	42235	0.865045	0.769773	0.665888	0.773804	1.16206
1326	1326	1	1B30	PA14_35230	PA2269		putative efflux protein	159453	109274	103576	82473	0.649571	0.685305	0.445154	0.517225	1.1619
640	640	1	0N16	PA14_15600				68056	47399	61179	49490	0.898951	0.696471	0.626093	0.727195	1.16148
33	33	1	0A33	PA14_01640	PA0133		putative transcriptional regulator, LysR family	235780	146375	99700	71866	0.422852	0.620812	0.262511	0.304801	1.1611
125	125	1	0C29	PA14_36000		PAGI-1(5)	Probable transcriptional regulator	40189	35427	37584	38447	0.935181	0.88151	0.824372	0.956655	1.16047
1418	1418	1	1D26	PA14_06210	PA0475		putative transcriptional regulator	163338	115793	119449	98241	0.7313	0.708916	0.51843	0.601458	1.16015
147	147	1	0D03	PA14_66200	PA5007		putative heptose kinase WapQ	45252	49929	45875	58708	1.01377	1.10335	1.11854	1.29736	1.15986
274	274	1	0F34					158081	107846	104262	82410	0.659548	0.68222	0.449957	0.521315	1.15859
1698	162	2	0D18	PA14_72320	PA5478		putative spore maturation protein	166751	100114	84693	58850	0.507901	0.60038	0.304934	0.352921	1.15737
1273	1273	1	1A25	PA14_25810	PA2956		putative oxidase	140776	110511	98844	89704	0.702137	0.785013	0.551187	0.637211	1.15607
255	255	1	0F15	PA14_49560	PA1148	toxA	exotoxin A precursor	46062	41594	43912	45727	0.953324	0.903	0.860852	0.992727	1.15319
46	46	1	0A46	PA14_58490	PA4506	dppF	putative dipeptide transport system ATP-binding pr	227507	113445	120084	68984	0.527826	0.498644	0.263197	0.303217	1.15205
1323	1323	1	1B27	PA14_02550	PA0208	mdcA	malonate decarboxylase alpha subunit	157296	111638	101784	83171	0.647086	0.709732	0.459257	0.528755	1.15133
3076	4	3	0A04	PA14_39690	PA1920		putative ribonucleotide reductase	251394	95920	133366	58570	0.530506	0.381552	0.202416	0.232981	1.151
1654	118	2	0C22	PA14_06700	PA0514	nirL	heme d1 biosynthesis protein NirL	46153	48661	52180	63235	1.13059	1.05434	1.19202	1.37012	1.1494
5098	490	4	0K10	PA14_14610	PA3822		putative preprotein translocase	83827	59153	99605	80774	1.18822	0.705656	0.838475	0.96358	1.14921
270	270	1	0F30	PA14_01510	PA0124		putative plasmid stabilisation system protein	158892	129571	111678	104641	0.702855	0.815466	0.573154	0.658567	1.14902
4488	1416	3	1D24	PA14_56790	PA4367		putative GGDEF domain/EAL domain protein	143645	119640	82664	79057	0.575474	0.832887	0.479305	0.550364	1.14825
5490	882	4	0S18					52266	44196	40350	39163	0.772012	0.845598	0.652812	0.749302	1.14781
190	190	1	0D46	PA14_46010	PA1425		putative ATP-binding component of ABC transporter	179008	113238	136398	99026	0.761966	0.632586	0.482009	0.553193	1.14768
1191	1191	1	0Y39	PA14_23720	PA3123		putative translation initiation inhibitor	58495	52736	39278	40620	0.671476	0.901547	0.605367	0.694418	1.1471
1589	53	2	0B05	PA14_23210	PA3172		putative phosphoglycolate phosphatase	160147	39457	104951	29660	0.655342	0.24638	0.161463	0.185205	1.14704
5122	514	4	0K34	PA14_24640	PA3050	pyrD	dihydroorotate dehydrogenase	45193	41410	39147	41081	0.866218	0.916292	0.793709	0.909012	1.14527
100	100	1	0C04	PA14_70670	PA5353	glcF	glycolate oxidase, iron-sulfur subunit	26828	27181	27566	31985	1.02751	1.01316	1.04103	1.19222	1.14524
952	952	1	0T40	PA14_64950	PA4918	pncA	nicotinamidase	169335	112963	93338	71201	0.551203	0.667098	0.367706	0.420474	1.14351
1696	160	2	0D16	PA14_01690	PA0138		putative permease of ABC transporter	157196	107246	95167	74237	0.605403	0.682244	0.413033	0.472258	1.14339
627	627	1	0N03	PA14_18080	PA3574		putative transcriptional regulator, TetR family	36680	31274	28843	28021	0.786341	0.852617	0.670448	0.763931	1.13943
4989	381	4	0H45	PA14_47270	PA1312		putative LysR family transcriptional regulator	195103	130616	135354	103240	0.693757	0.669472	0.464451	0.529156	1.13932
1328	1328	1	1B32	PA14_71440	PA5413	ltaA	low specificity L-threonine aldolase	161324	110088	124498	96788	0.771726	0.682403	0.526629	0.59996	1.13925
3810	738	3	0P18	PA14_22620	PA3217		putative adenylate cyclase	123534	94589	90534	78936	0.732867	0.765692	0.56115	0.638982	1.1387
47	47	1	0A47	PA14_56510	PA4345		conserved hypothetical protein	230445	124219	127636	78281	0.553868	0.53904	0.298557	0.339695	1.13779
2606	1070	2	0W14	PA14_08520	PA0666		putative chaperone	93020	38578	94740	44700	1.01849	0.414728	0.422397	0.480542	1.13766
705	705	1	0O33	PA14_50940	PA1035		conserved hypothetical protein	111811	87329	61910	54949	0.553702	0.781041	0.432464	0.491445	1.13638
240	240	1	0E48	PA14_34720			putative membrane protein	211322	138692	114191	85153	0.540365	0.656306	0.354645	0.402954	1.13622
600	600	1	0M24	PA14_37090	PA2125		putative aldehyde dehydrogenase	90524	72991	59965	54921	0.662421	0.806317	0.534121	0.606701	1.13589
4112	1040	3	0V32	PA14_23240	PA3170		putative hydrolase	98401	81406	73000	68551	0.741862	0.827288	0.613734	0.696649	1.1351
1226	1226	1	0Z26	PA14_24560	PA3058	pelG	PelG	136949	100792	90082	75255	0.657778	0.735982	0.484113	0.549511	1.13509
5510	902	4	0S38					63064	48679	54447	47681	0.863361	0.771898	0.666427	0.756073	1.13452
1713	177	2	0D33	PA14_34690	PA2316		putative transcriptional regulator, LysR family	188399	105674	109996	69932	0.583846	0.560905	0.327482	0.371191	1.13347
1319	1319	1	1B23	PA14_20870	PA3339		putative membrane protein	145024	111294	104538	90839	0.720832	0.767418	0.55318	0.626372	1.13231
761	761	1	0P41	PA14_63730	PA4821		putative transporter	184179	123801	108010	82117	0.58644	0.672178	0.394192	0.445854	1.13106
269	269	1	0F29	PA14_06950	PA0533		putative transcriptional regulator, LuxR family	161408	136743	110178	105488	0.682606	0.847188	0.578296	0.653549	1.13013
91	91	1	0B43	PA14_55580	PA0672	nemO	heme oxygenase	189680	110112	121289	79478	0.63944	0.580515	0.371204	0.419011	1.12879
2221	685	2	0O13	PA14_62910	PA4756	carB	carbamoylphosphate synthetase large subunit	39803	37125	45199	47586	1.13557	0.932719	1.05917	1.19554	1.12876
2150	614	2	0M38	PA14_66120	PA5001		conserved hypothetical protein	59203	34546	79115	52074	1.33633	0.583518	0.779775	0.879584	1.128
3162	90	3	0B42	PA14_29990	PA2639	nuoD	NADH dehydrogenase I chain C,D	44246	41605	38068	40376	0.860372	0.940311	0.809017	0.912534	1.12795
186	186	1	0D42	PA14_27580	PA2821		putative glutathione S-transferase	188827	117694	123603	86830	0.654583	0.62329	0.407995	0.459839	1.12707
1704	168	2	0D24	PA14_18470	PA3547	algL	poly(beta-d-mannuronate) lyase precursor AlgL	168150	79111	127304	67489	0.757086	0.470479	0.356193	0.401362	1.12681
733	733	1	0P13	PA14_70370	PA5331	pyrE	orotate phosphoribosyltransferase	39867	37417	41066	43428	1.03007	0.938546	0.966772	1.08932	1.12676
1936	400	2	0I16	PA14_31500	PA2555		putative acyl-coenzyme A synthetases/AMP-(fatty) acid ligases	133880	91334	96837	74433	0.723312	0.682208	0.493449	0.555968	1.1267
1225	1225	1	0Z25	PA14_06280	PA0481		hypothetical protein	138301	106780	106487	92471	0.769966	0.772084	0.594478	0.668621	1.12472
1177	1177	1	0Y25	PA14_03150	PA0255		putative membrane protein	138283	99867	119550	96976	0.864531	0.722193	0.624358	0.701286	1.12321
1642	106	2	0C10	PA14_31240			hypothetical	41899	39096	30245	31694	0.721855	0.933101	0.673564	0.756438	1.12304
236	236	1	0E44	PA14_25910	PA2949		putative lipase	186802	115551	118340	82200	0.633505	0.618575	0.39187	0.440038	1.12292
321	321	1	0G33	PA14_72380	PA5483	algB	two-component response regulator AlgB	105548	73193	86524	67361	0.81976	0.693457	0.568468	0.638203	1.12267
532	532	1	0L04	PA14_52630	PA0901	aruE	succinylglutamate desuccinylase	118150	86907	57442	47424	0.486179	0.735565	0.357616	0.401388	1.1224
1362	1362	1	1C18	PA14_37900	PA2057		putative TonB-dependent receptor	34334	34748	34983	39722	1.0189	1.01206	1.03119	1.15693	1.12194
5659	1051	4	0V43	PA14_07500	PA0575		conserved hypothetical protein	141026	107842	109422	93671	0.775899	0.764696	0.593327	0.664211	1.11947
1780	244	2	0F04	PA14_14110	PA3857	pcs	Phosphatidylserine synthase	148427	80477	84454	51251	0.568994	0.542199	0.308508	0.345294	1.11924
19	19	1	0A19	PA14_51430	PA0996	pqsA	probable coenzyme A ligase	239181	171443	94221	75504	0.393932	0.716792	0.282367	0.315677	1.11797
102	102	1	0C06	PA14_65200	PA4937	rnr	exoribonuclease RNase R	27342	28582	21799	25407	0.797272	1.04535	0.833429	0.92923	1.11495
11	11	1	0A11	PA14_38360	PA2022		putative UDP-glucose 6-dehydrogenas	239686	144675	111658	75121	0.465851	0.603602	0.281189	0.313414	1.1146
5420	812	4	0Q44	PA14_29980	PA2640	nuoE	NADH dehydrogenase I chain E	164657	113607	94689	72814	0.575068	0.689962	0.396775	0.442216	1.11453
3942	870	3	0S06	PA14_42080	PA1737		putative 3-hydroxyacyl-CoA dehydrogenase	135580	73814	76542	46351	0.564552	0.544431	0.30736	0.341872	1.11229
1131	1131	1	0X27	PA14_63320	PA4791		conserved hypothetical protein	130995	101070	90282	77469	0.689202	0.771556	0.531758	0.591389	1.11214
2653	1117	2	0X13	PA14_61170	PA4622		putative transmembrane protein	133013	113060	112164	106002	0.843256	0.849992	0.716761	0.79693	1.11185
395	395	1	0I11	PA14_23920	PA3108	purF	amidophosphoribosyltransferase	50320	44709	60077	59348	1.1939	0.888494	1.06077	1.17941	1.11184
4969	361	4	0H25	PA14_51890	PA0957		hypothetical protein	146923	116003	94411	82855	0.642588	0.78955	0.507355	0.563935	1.11152
237	237	1	0E45	PA14_20440	PA3373	phnN	ATP-binding component of phosphonate transport	174572	117056	123131	91746	0.705331	0.670531	0.472946	0.525548	1.11122
5565	957	4	0T45	PA14_25270	PA3000	aroP1	aromatic amino acid transport protein AroP1	177254	126425	116436	92282	0.656888	0.713242	0.46852	0.52062	1.1112
45	45	1	0A45	PA14_33320			hypothetical	242771	121024	137869	76342	0.567897	0.498511	0.283103	0.314461	1.11077
1772	236	2	0E44	PA14_64610	PA4888		putative fatty acid desaturase	209061	106062	140694	79252	0.672981	0.507326	0.34142	0.379086	1.11032
385	385	1	0I01	PA14_24330	PA3079		putative export protein	237198	130306	110102	67142	0.464178	0.549355	0.254998	0.283063	1.11006
3053	1517	2	1F29	PA14_64850	PA4908		putative ornithine cyclodeaminase	250680	171152	132949	100743	0.530353	0.682751	0.362099	0.401879	1.10986
871	871	1	0S07	PA14_72300	PA5477		putative membrane protein	151596	116596	125809	107351	0.829897	0.769123	0.638293	0.708139	1.10943
146	146	1	0D02	PA14_56730	PA4362		conserved hypothetical protein	40280	40207	35599	39419	0.883788	0.998188	0.882187	0.978625	1.10932
5058	450	4	0J18	PA14_53940	PA0796	prpB	carboxyphosphonoenolpyruvate phosphonomutase	132661	75307	97149	61173	0.73231	0.567665	0.415707	0.461123	1.10925
1132	1132	1	0X28	PA14_05740	PA0439		putative dihydroorotate dehydrogenase	143745	107801	99846	83008	0.694605	0.749946	0.520916	0.577467	1.10856
322	322	1	0G34	PA14_61920	PA4681		hypothetical protein	149268	117596	108194	94437	0.724831	0.787818	0.571034	0.632667	1.10793
1279	1279	1	1A31	PA14_34080	PA2364		hypothetical protein	163003	115362	107822	84461	0.661472	0.707729	0.468143	0.518156	1.10683
5224	616	4	0M40	PA14_46930	PA1340		putative permease of ABC transporter	39490	33740	50832	48008	1.28721	0.854394	1.09979	1.2157	1.1054
139	139	1	0C43	PA14_52660	PA0899	aruB	succinylarginine dihydrolase	178272	108893	124365	83963	0.697614	0.610825	0.42612	0.470983	1.10528
1108	1108	1	0X04	PA14_24180	PA3091	PA3091		106217	72959	67910	51528	0.639352	0.686886	0.439162	0.48512	1.10465
221	221	1	0E29	PA14_48850	PA1194		probable amino acid permease	162561	126482	107713	92559	0.662601	0.778059	0.515542	0.56938	1.10443
946	946	1	0T34	PA14_04510	PA0344		conserved hypothetical protein	160025	106844	94279	69509	0.589152	0.667671	0.393359	0.434363	1.10424
59	59	1	0B11	PA14_72520	PA5496		conserved hypothetical protein	41481	36057	34646	33248	0.835226	0.869241	0.726013	0.801524	1.10401
94	94	1	0B46	PA14_06660	PA0510	nirE	putative uroporphyrin-III c-methyltransferase	198190	103897	147163	85146	0.742535	0.524229	0.389259	0.429618	1.10368
30	30	1	0A30	PA14_03320			Hypothetical protein	235871	145500	104798	71293	0.444302	0.616863	0.274073	0.302254	1.10282
983	983	1	0U23	PA14_18550	PA3542	alg44	alginate biosynthesis protein Alg44	124226	73613	92029	60112	0.740819	0.592573	0.43899	0.483892	1.10229
1322	1322	1	1B26	PA14_66540	PA5033		hypothetical protein	149439	118238	97949	85338	0.655445	0.791212	0.518596	0.571056	1.10116
140	140	1	0C44	PA14_68530	PA5188		putative 3-hydroxyacyl-CoA dehydrogenase, NAD binding domain	183568	119966	142972	102801	0.77885	0.653523	0.508997	0.560016	1.10023
1673	137	2	0C41	PA14_69220	PA5241	ppx	exopolyphosphatase	174290	98394	101613	63075	0.583011	0.564542	0.329134	0.361897	1.09954
305	305	1	0G17	PA14_25970	PA2944	cobN	cobalamin biosynthetic protein CobN	49904	45073	50302	49937	1.00798	0.903194	0.910397	1.00066	1.09915
1082	1082	1	0W26	PA14_43850	PA1596	htpG	heat shock protein HtpG	121242	109148	100768	99604	0.831131	0.900249	0.748225	0.82153	1.09797
231	231	1	0E39	PA14_56660	PA4356		probable xenobiotic reductase B	186866	136364	134922	108068	0.722025	0.729742	0.526892	0.578318	1.0976
1913	377	2	0H41	PA14_46540				186808	112353	116254	76688	0.622318	0.601436	0.374284	0.410518	1.09681
93	93	1	0B45					182350	99665	128494	76992	0.704656	0.546559	0.385136	0.422221	1.09629
224	224	1	0E32	PA14_13530	PA3893		putative outer membrane protein	145759	102392	106732	82160	0.73225	0.702475	0.514387	0.56367	1.09581
1227	1227	1	0Z27	PA14_33650	PA2399	pvdD	pyoverdine synthetase D	139024	119116	94660	88770	0.68089	0.856802	0.583387	0.638523	1.09451
1717	181	2	0D37	PA14_71560	PA5421	fdhA	glutathione-independent formaldehyde dehydrogenase	194920	120806	89407	60634	0.458686	0.619772	0.284281	0.311071	1.09424
22	22	1	0A22	PA14_35400	PA2256	pvcC	pyoverdine biosynthesis protein PvcC	237460	149114	119238	81803	0.502139	0.627954	0.31532	0.344492	1.09251
1563	27	2	0A27	PA14_02500	PA0198	exbB	transport protein ExbB	193082	88256	109831	54795	0.568831	0.457091	0.260007	0.283791	1.09147
479	479	1	0J47	PA14_26910	PA2875		putative MoxR protein	180686	133738	159174	128590	0.880943	0.740168	0.652046	0.711677	1.09145
4883	275	4	0F35	PA14_13890	PA3868		putative integrase protein	135294	68320	108212	59596	0.799829	0.504974	0.403893	0.440493	1.09062
518	518	1	0K38	PA14_60870	PA4601		conserved hypothetical protein	116096	75302	88486	62530	0.76218	0.648618	0.494364	0.538606	1.08949
2776	1240	2	0Z40	PA14_56060	PA4314	purU1	formyltetrahydrofolate deformylase	158707	123205	77600	65626	0.488951	0.776305	0.379575	0.413504	1.08939
517	517	1	0K37	PA14_21120	PA3318		hypothetical protein	125558	85964	100160	74694	0.797719	0.684656	0.546163	0.594896	1.08923
227	227	1	0E35	PA14_17410	PA3628		putative esterase	182896	119784	106392	75887	0.581708	0.65493	0.380978	0.414919	1.08909
42	42	1	0A42	PA14_02720	PA0222		putative binding protein component of ABC transporter	245718	144006	119858	76453	0.487787	0.586062	0.285873	0.311141	1.08839
123	123	1	0C27	PA14_72350	PA5480		hypothetical protein	176360	179371	142628	157865	0.808732	1.01707	0.82254	0.895129	1.08825
294	294	1	0G06	PA14_44280	PA1563		putative SAM-dependent methyltransferase	122890	78172	79780	55210	0.649198	0.636114	0.412964	0.449264	1.0879
5132	524	4	0K44	PA14_65670	PA4968		putative esterase	153346	97450	78013	53889	0.508738	0.635491	0.323299	0.351421	1.08699
3048	1512	2	1F24	PA14_71140	PA5386		putative 3-hydroxyacyl-CoA dehydrogenase	212914	162498	104574	86730	0.491156	0.76321	0.374855	0.407348	1.08668
6004	1396	4	1D04	PA14_28600	PA2747		conserved hypothetical protein	69431	55537	58398	50753	0.841094	0.799888	0.672781	0.730985	1.08651
850	850	1	0R34	PA14_09790	PA4182		putative transcriptional regulator	118503	84275	86365	66708	0.7288	0.711163	0.518296	0.562922	1.0861
3554	482	3	0K02	PA14_07290	PA0560		putative metal-dependent hydrolase	95770	56108	63764	40542	0.665803	0.585862	0.390069	0.423327	1.08526
265	265	1	0F25	PA14_43630	PA1615		putative lipase	135326	138409	105414	116977	0.778963	1.02278	0.79671	0.864409	1.08497
5927	1319	4	1B23	PA14_12360	PA3979		conserved hypothetical protein	157204	105947	87058	63649	0.55379	0.673946	0.373225	0.404882	1.08482
2127	591	2	0M15	PA14_72490	PA5493	polA	DNA polymerase I	39787	34568	40602	38260	1.02048	0.868827	0.886624	0.961621	1.08459
736	736	1	0P16	PA14_57760	PA4446	algW	AlgW protein	107663	78114	91422	71922	0.84915	0.725542	0.616094	0.668029	1.0843
5515	907	4	0S43	PA14_40570	PA1851		putative two-component response regulator	173669	111867	104116	72701	0.599508	0.644139	0.386167	0.418618	1.08403
34	34	1	0A34	PA14_06650	PA0509	nirN	putative c-type cytochrome	240708	154446	101252	70422	0.420642	0.641632	0.269898	0.292562	1.08397
408	408	1	0I24	PA14_25110	PA3011	topA	DNA topoisomerase I	49672	55068	51580	61982	1.03841	1.10863	1.15122	1.24783	1.08392
4165	1093	3	0W37	PA14_66270	PA5014	glnE	glutamate-ammonia-ligase adenylyltransferase	89988	54457	87084	57100	0.967729	0.605158	0.585629	0.634529	1.0835
1762	226	2	0E34	PA14_12860	PA3943		conserved hypothetical protein	179295	105661	106069	67706	0.591589	0.589314	0.348632	0.377623	1.08316
5792	1184	4	0Y32					56437	58432	57954	64906	1.02688	1.03535	1.06318	1.15006	1.08172
5902	1294	4	1A46					113810	61909	52327	30788	0.459775	0.543968	0.250103	0.270521	1.08164
2033	497	2	0K17	PA14_29880	PA2647	nuoL	NADH dehydrogenase I chain L	100642	64399	70517	48792	0.700672	0.639882	0.448347	0.484808	1.08132
24	24	1	0A24	PA14_36390	PA2179		putative methylase	241271	149671	118498	79487	0.491141	0.620344	0.304676	0.329451	1.08132
1634	98	2	0C02	PA14_61590	PA4656		putative sugar nucleotide epimerase	179075	94462	75227	42834	0.420087	0.5275	0.221596	0.239196	1.07943
540	540	1	0L12	PA14_55140	PA0709		hypothetical protein	128540	110896	106490	99152	0.828458	0.862735	0.71474	0.771371	1.07923
1142	1142	1	0X38	PA14_69130	PA5235	glpT	glycerol-3-phosphate transporter	163340	244431	102963	166270	0.63036	1.49646	0.943306	1.01794	1.07912
1232	1232	1	0Z32	PA14_52740	PA0893	argR	transcriptional regulator ArgR	142218	93422	112498	79658	0.791025	0.656893	0.519619	0.560112	1.07793
423	423	1	0I39	PA14_35630	PA2240		conserved hypothetical protein	165461	119208	116923	90770	0.70665	0.72046	0.509113	0.548588	1.07754
4768	160	4	0D16	PA14_18690	PA3529		putative alkyl hydroperoxide reductase subunit	182284	113110	118464	79137	0.649887	0.620515	0.403265	0.434141	1.07657
1550	14	2	0A14	PA14_31870	PA2528		putative RND efflux membrane fusion protein precursor	228631	132736	117647	73523	0.514572	0.580569	0.298744	0.321579	1.07644
6093	1485	4	1E45	PA14_29290	PA2693		putative long-chain acyl-CoA thioester hydrolase	199020	124022	98911	66324	0.49699	0.623164	0.309706	0.333253	1.07603
5976	1368	4	1C24					47279	47340	52882	56956	1.11851	1.00129	1.11995	1.20468	1.07565
63	63	1	0B15	PA14_27900	PA2802		putative transcriptional regulator	55137	46332	44172	39906	0.801132	0.840307	0.673196	0.723761	1.07511
5511	903	4	0S39	PA14_17140	PA3649		putative membrane-associated zinc metalloprotease	144561	76887	100975	57712	0.698494	0.531865	0.371505	0.399222	1.07461
2467	931	2	0T19	PA14_18550	PA3542	alg44	alginate biosynthesis protein Alg44	122764	66711	91039	53135	0.741577	0.543408	0.402979	0.432822	1.07406
378	378	1	0H42	PA14_24290	PA3082	gbt	glycine betaine transmethylase	179792	122466	100109	73224	0.556805	0.681154	0.37927	0.407271	1.07383
1389	1389	1	1C45	PA14_71060	PA5379	sdaB	L-serine dehydratase	146616	103991	74423	56599	0.507605	0.709275	0.360031	0.386036	1.07223
4882	274	4	0F34	PA14_66440	PA5025	metY	homocysteine synthase	162072	118750	105159	82610	0.648841	0.732699	0.475405	0.509712	1.07216
20	20	1	0A20	PA14_36290	PA2197		putative NADP-dependent oxidoreductase	234575	156517	125373	89615	0.534469	0.667236	0.356617	0.382031	1.07126
8	8	1	0A08	PA14_09980	PA4167		putative oxidoreductase, aldo/keto reductase family	254141	156539	144181	95094	0.567327	0.615953	0.349447	0.374178	1.07077
5155	547	4	0L19	PA14_24270	PA3083	pepN	aminopeptidase N	121436	82596	105482	76821	0.868622	0.680161	0.590803	0.632605	1.07075
5418	810	4	0Q42	PA14_07110	PA0547		putative transcriptional regulator, ArsR family	159402	107012	98458	70704	0.617671	0.671334	0.414664	0.443558	1.06968
4725	117	4	0C21	PA14_57170	PA4398		putative two-component response regulator	135531	91381	98406	70965	0.726077	0.674244	0.489554	0.523607	1.06956
166	166	1	0D22	PA14_16110			conserved hypothetical protein	55332	57721	59732	66644	1.07952	1.04318	1.12613	1.20444	1.06954
950	950	1	0T38	PA14_67680	PA5125	ntrC	two-component response regulator NtrC	163968	114183	120464	89648	0.73468	0.696374	0.511612	0.546741	1.06866
197	197	1	0E05	PA14_40710	PA1840		conserved hypothetical protein	43901	47056	42640	48836	0.971276	1.07187	1.04108	1.11241	1.06852
1230	1230	1	0Z30	PA14_44950	PA1507		putative transporter	145933	106528	101698	79098	0.696881	0.729979	0.508709	0.542016	1.06547
16	16	1	0A16	PA14_16100	PA3734		conserved hypothetical protein	232563	139160	120136	76566	0.516574	0.598375	0.309105	0.329227	1.0651
1327	1327	1	1B31	PA14_32330	PA2500		putative cyanate permease	160197	112792	110429	82739	0.689333	0.704083	0.485347	0.516483	1.06415
5696	1088	4	0W32	PA14_05130	PA0392		putative YGGT family protein	101353	82606	90850	78761	0.896372	0.815033	0.730572	0.777096	1.06368
1934	398	2	0I14	PA14_58320	PA4494		putative two-component sensor	45719	44736	47590	49524	1.04092	0.978499	1.01854	1.08323	1.06351
6135	1527	4	1F39	PA14_63850	PA4829	lpd3	dihydrolipoamide dehydrogenase 3	243062	159603	105941	73963	0.43586	0.656635	0.286201	0.304297	1.06323
149	149	1	0D05	PA14_05700	PA0438	codB	cytosine permease	28941	26704	26058	25563	0.900384	0.922705	0.830788	0.88328	1.06318
2157	621	2	0M45	PA14_50730	PA1054		probable NADH dehydrogenase	55571	46557	48150	42811	0.866459	0.837793	0.725913	0.770384	1.06126
4995	387	4	0I03	PA14_70560	PA5344		putative transcriptional regulator, LysR family	69360	58860	55099	49604	0.794392	0.848616	0.674133	0.715167	1.06087
797	797	1	0Q29	PA14_35330	PA2262		putative 2-ketogluconate transporter	111870	93568	83314	73923	0.744739	0.836399	0.6229	0.660794	1.06084
375	375	1	0H39	PA14_30410	PA2604		putative 24K membrane protein	180461	147426	113650	98482	0.629776	0.816941	0.51449	0.545725	1.06071
1134	1134	1	0X30	PA14_44800	PA1519		putative transporter	133631	113369	109644	98662	0.820498	0.848374	0.696089	0.738317	1.06066
1137	1137	1	0X33	PA14_62350	PA4710		putative haem/haemoglobin uptake outer membrane receptor PhuR precursor	174648	126829	123509	95125	0.707188	0.726198	0.513559	0.544667	1.06057
5369	761	4	0P41					183505	114471	119905	79285	0.653415	0.623803	0.407603	0.432059	1.06
5148	540	4	0L12	PA14_65630	PA4965		putative aspartyl protease	159041	91673	115298	70427	0.724958	0.576411	0.417874	0.442823	1.05971
5629	1021	4	0V13	PA14_40770	PA1838	cysI	sulfite reductase	122528	84911	85345	62668	0.696535	0.692993	0.482693	0.511459	1.05959
2695	1159	2	0Y07	PA14_11290	PA4065		putative permease	42421	37334	33108	30869	0.780463	0.880083	0.686872	0.727682	1.05941
5682	1074	4	0W18					41886	38313	43847	42456	1.04682	0.914697	0.957521	1.01361	1.05858
225	225	1	0E33	PA14_66440	PA5025	metY	homocysteine synthase	140131	116365	101263	88987	0.722631	0.830402	0.600074	0.635027	1.05825
6040	1432	4	1D40	PA14_18520	PA3543	algK	alginate biosynthetic protein AlgK precursor	196993	65496	115870	40763	0.588193	0.332479	0.195562	0.206926	1.05811
90	90	1	0B42	PA14_69110	PA5234		putative oxidoreductase, zinc-binding	203214	114721	138293	82595	0.680529	0.564533	0.384181	0.406443	1.05795
371	371	1	0H35	PA14_04250	PA0326		putative ATP-binding component of ABC transporter	162790	117496	97817	74567	0.600878	0.721764	0.433693	0.458056	1.05618
418	418	1	0I34	PA14_48140	PA1245		conserved hypothetical protein	129685	92829	91930	69497	0.708871	0.715804	0.507413	0.535891	1.05612
4375	1303	3	1B07	PA14_28430	PA2757		putative membrane protein	100492	47722	59503	29828	0.592117	0.474884	0.281187	0.29682	1.0556
287	287	1	0F47	PA14_40040	PA1893		putative penicillin acylase	184212	133783	137139	105103	0.744463	0.726245	0.540662	0.570555	1.05529
1766	230	2	0E38	PA14_47670	PA1279	cobU	nicotinate-nucleotide--dimethylbenzimidazole phosphoribosyltransferase	199812	132723	124642	87354	0.623796	0.664239	0.41435	0.437181	1.0551
3853	781	3	0Q13	PA14_36280	PA2198		putative antibiotic biosynthesis monooxygenase	40701	41978	54949	59785	1.35007	1.03138	1.39242	1.46888	1.05491
5417	809	4	0Q41	PA14_00910	PA0077		conserved hypothetical protein	151269	112399	106056	83100	0.701109	0.743041	0.520952	0.549352	1.05452
14	14	1	0A14	PA14_16440	PA3707		putative purine-binding chemotaxis protein	234443	147817	127432	84703	0.543552	0.630503	0.342711	0.361295	1.05422
25	25	1	0A25	PA14_51080	PA1024		Putative dioxygenase	228725	143466	114717	75853	0.50155	0.627242	0.314593	0.331634	1.05417
189	189	1	0D45	PA14_34010	PA2369		conserved hypothetical protein	171252	111504	125910	86421	0.735232	0.651111	0.478718	0.504642	1.05415
4666	58	4	0B10	PA14_31260			putative RadC-like protein	51935	43531	46872	41395	0.902513	0.838182	0.75647	0.797054	1.05365
1086	1086	1	0W30	PA14_07680	PA0588		putative protein kinase	132211	109267	100003	87067	0.756389	0.826459	0.625125	0.658546	1.05346
5698	1090	4	0W34					53933	52522	58047	59546	1.07628	0.973838	1.04812	1.10407	1.05338
1648	112	2	0C16	PA14_34050	PA2366		conserved hypothetical protein	157262	114128	74386	56838	0.473007	0.725719	0.34327	0.361422	1.05288
285	285	1	0F45	PA14_67240	PA5091	hutG	N-formylglutamate amidohydrolase	158017	105335	113867	79911	0.7206	0.666605	0.480356	0.505711	1.05279
1208	1208	1	0Z08	PA14_47330	PA1307		putative glutamine amidotransferase	158769	108973	114013	82296	0.718106	0.686362	0.492881	0.518338	1.05165
3273	201	3	0E09	PA14_69970	PA5300	cycB	cytochrome c5	153858	123121	128418	108006	0.834653	0.800225	0.66791	0.701985	1.05102
5757	1149	4	0X45	PA14_13340	PA3909		predicted extracellular nuclease	199888	105567	118426	65712	0.592462	0.528131	0.312897	0.328744	1.05065
4968	360	4	0H24	PA14_13260	PA3915	moaB1	MoaB1	152802	126901	108859	94960	0.712419	0.830493	0.591659	0.621458	1.05037
2582	1046	2	0V38	PA14_00120	PA0011		putative 2-OH-lauroyltransferase	134299	69715	80573	43931	0.599952	0.519103	0.311437	0.327113	1.05034
272	272	1	0F32	PA14_11600	PA4039		possible ABC transporter component	131308	105042	95770	80457	0.729354	0.799966	0.583459	0.612735	1.05018
2286	750	2	0P30	PA14_44980	PA1504		putative transcriptional regulator, TetR family	129477	119742	109050	105878	0.842235	0.924813	0.778909	0.817736	1.04985
3996	924	3	0T12	PA14_08350	PA0650	trpD	anthranilate phosphoribosyltransferase	143507	98028	95913	68738	0.668351	0.683089	0.456543	0.478987	1.04916
868	868	1	0S04	PA14_66310	PA5016	aceF	dihydrolipoamide acetyltransferase	81052	77781	97921	98577	1.20813	0.959643	1.15937	1.21622	1.04903
5470	862	4	0R46	PA14_36260	PA2200		putative signal transduction protein	229537	158714	140374	101765	0.611553	0.691453	0.42286	0.443349	1.04845
178	178	1	0D34	PA14_55900	PA4303		putative pilus assembly protein	155513	124822	93421	78617	0.600728	0.802647	0.482172	0.505533	1.04845
760	760	1	0P40	PA14_64770	PA4901	mdlC	benzoylformate decarboxylase	115618	95764	92022	79879	0.795914	0.828279	0.659239	0.690887	1.04801
1275	1275	1	1A27	PA14_27990	PA2794		putative sialidase	140862	110804	111306	91751	0.790178	0.786614	0.621565	0.651354	1.04793
994	994	1	0U34	PA14_09730	PA4188		putative dihydrodipicolinate synthase	166126	104567	99934	65879	0.601555	0.629444	0.378645	0.39656	1.04731
5694	1086	4	0W30					46131	46832	55323	58817	1.19926	1.0152	1.21748	1.275	1.04724
1229	1229	1	0Z29	PA14_07850	PA0602		putative binding protein component of ABC transporter	147009	116028	109498	90474	0.744839	0.789258	0.58787	0.615432	1.04688
4154	1082	3	0W26					43565	45057	50476	54651	1.15864	1.03425	1.19832	1.25447	1.04686
84	84	1	0B36	PA14_23130	PA3177		putative sensory box/GGDEF domain protein	189987	101959	93721	52636	0.493302	0.536663	0.264737	0.277051	1.04651
1383	1383	1	1C39	PA14_18520	PA3543	algK	alginate biosynthetic protein AlgK precursor	175813	83039	117466	58060	0.66813	0.472314	0.315568	0.330237	1.04649
4249	1177	3	0Y25	PA14_04290	PA0328		putative integral membrane protein	133704	99690	98890	77148	0.739619	0.745602	0.551461	0.577006	1.04632
3037	1501	2	1F13	PA14_61990	PA4686		conserved hypothetical protein	231712	128041	108515	62737	0.468318	0.552587	0.258787	0.270754	1.04625
1672	136	2	0C40	PA14_31690	PA2542		conserved hypothetical protein	189988	100979	80929	44981	0.425969	0.531502	0.226403	0.236757	1.04573
1370	1370	1	1C26	PA14_13660	PA3885		putative protein phosphatase	131187	97982	83909	65528	0.639614	0.746888	0.47772	0.499501	1.04559
44	44	1	0A44	PA14_35060	PA2282		conserved hypothetical protein	247238	165414	117520	82209	0.475331	0.669048	0.318019	0.33251	1.04556
481	481	1	0K01	PA14_37610	PA2080		putative kynureninase	234128	161069	120483	86602	0.514603	0.687953	0.354023	0.369892	1.04482
859	859	1	0R43	PA14_63440			Probable bacteriophage integrase	216313	146959	108132	76729	0.499887	0.679381	0.339614	0.354713	1.04446
5110	502	4	0K22	PA14_68360	PA5174		putative beta-ketoacyl synthase	56140	47182	51749	45419	0.921785	0.840435	0.7747	0.809031	1.04432
124	124	1	0C28	PA14_07170	PA0551	epd	D-erythrose 4-phosphate dehydrogenase	115845	85829	71318	55165	0.615633	0.740895	0.456119	0.476197	1.04402
73	73	1	0B25	PA14_23250	PA3169		putative initiation factor 2 subunit	176078	155104	114578	105314	0.650723	0.880882	0.57321	0.59811	1.04344
191	191	1	0D47	PA14_08480	PA0662	argC	N-acetyl-gamma-glutamyl-phosphate reductase	190741	141354	157178	121484	0.824039	0.741078	0.610677	0.636906	1.04295
220	220	1	0E28	PA14_69770	PA5285		conserved hypothetical protein	41518	41553	50141	52324	1.20769	1.00084	1.20871	1.26027	1.04266
2109	573	2	0L45	PA14_39330	PA1947	rbsA	ribose ABC transporter, ATP-binding protein	44739	45090	45244	47529	1.01129	1.00785	1.01922	1.06236	1.04233
3764	692	3	0O20	PA14_60280		fimU	type 4 fimbrial biogenesis protein FimU	114335	88126	86250	69287	0.754362	0.77077	0.58144	0.606	1.04224
1174	1174	1	0Y22	PA14_54410	PA0764	mucB	negative regulator for alginate biosynthesis MucB	127331	82769	134797	91214	1.05863	0.65003	0.688144	0.716353	1.04099
1277	1277	1	1A29	PA14_28310	PA2767		putative enoyl-CoA hydratase	150527	110627	102503	78414	0.680961	0.734931	0.500459	0.52093	1.0409
2308	772	2	0Q04	PA14_52350	PA0920		conserved hypothetical protein	32413	31568	26954	27318	0.83158	0.97393	0.809901	0.84281	1.04063
5917	1309	4	1B13	PA14_12810	PA3947		probable two-component response regulator	96717	40967	95586	42130	0.988306	0.423576	0.418623	0.435601	1.04056
3953	881	3	0S17	PA14_20680	PA3355		putative MFS transporter	134176	104134	87085	70291	0.649036	0.7761	0.503717	0.523872	1.04001
17	17	1	0A17	PA14_68610	PA5193	hslO	putative chaperonin, 33 kDa	237614	146999	128387	82592	0.540317	0.618646	0.334265	0.347589	1.03986
852	852	1	0R36	PA14_56750	PA4364		conserved hypothetical protein	147367	121529	138291	118578	0.938412	0.824669	0.77388	0.804644	1.03975
15	15	1	0A15	PA14_33310			hypothetical	231980	134509	115728	69765	0.498871	0.57983	0.28926	0.300737	1.03968
490	490	1	0K10	PA14_21240	PA3307		conserved hypothetical protein	128919	105854	112109	95605	0.869608	0.821089	0.714026	0.74159	1.0386
5832	1224	4	0Z24	PA14_40980	PA1821		putative Enoyl-CoA hydratase	151127	120594	102864	85217	0.680646	0.797965	0.543131	0.563877	1.0382
5514	906	4	0S42					179317	120867	106154	74283	0.591991	0.674041	0.399026	0.414255	1.03817
3221	149	3	0D05	PA14_17250	PA3641		putative Na+/alanine symporter	144321	101932	92290	67641	0.639477	0.706287	0.451654	0.468684	1.03771
3254	182	3	0D38	PA14_11990	PA4008		possible hydrolase	66428	70076	45492	49763	0.684832	1.05492	0.72244	0.749127	1.03694
165	165	1	0D21	PA14_39660	PA1921		conserved hypothetical protein	161863	146505	129039	121077	0.797211	0.905117	0.72157	0.748021	1.03666
1321	1321	1	1B25	PA14_10440	PA4137		putative porin	149771	125139	109075	94467	0.728279	0.835536	0.608503	0.630743	1.03655
381	381	1	0H45	PA14_34440	PA2337	mtlR	transcriptional regulator MtlR	174880	120881	110056	78812	0.629323	0.691223	0.435002	0.450663	1.036
5566	958	4	0T46	PA14_64700	PA4896		putative sigma-70 factor, ECF subfamily	192660	140419	129018	97361	0.669667	0.728844	0.488082	0.505351	1.03538
1313	1313	1	1B17	PA14_68260	PA5167		probable c4-dicarboxylate-binding protein	172700	118237	119974	84982	0.694696	0.684638	0.475615	0.492079	1.03461
3883	811	3	0Q43	PA14_08020	PA0617		putative baseplate assembly protein W	53454	52266	47599	48101	0.890467	0.977775	0.870676	0.899858	1.03352
3575	503	3	0K23	PA14_56130	PA4320		hypothetical protein	43053	39983	38893	37317	0.903375	0.928693	0.838958	0.866769	1.03315
4269	1197	3	0Y45	PA14_21230	PA3308	hepA	HepA	145995	86003	95949	58375	0.657207	0.589082	0.387149	0.399842	1.03279
5101	493	4	0K13	PA14_18260	PA3561	fruK	1-phosphofructokinase	150249	86003	103273	61039	0.687346	0.572403	0.393439	0.406252	1.03257
1760	224	2	0E32	PA14_53880	PA0801		hypothetical protein	165938	102169	76667	48737	0.462022	0.615706	0.28447	0.293706	1.03247
86	86	1	0B38	PA14_42750	PA1682		putative MFS metabolite transporter	191565	140905	110075	83529	0.574609	0.735547	0.422652	0.436035	1.03166
1352	1352	1	1C08	PA14_18740	PA3525	argG	argininosuccinate synthase	57573	52580	47537	44782	0.825682	0.913275	0.754075	0.77783	1.0315
1702	166	2	0D22	PA14_36760	PA2150		putative KU domain protein	174113	124219	95435	70214	0.548121	0.713439	0.391051	0.403267	1.03124
1552	16	2	0A16	PA14_69810	PA5288	glnK	Nitrogen regulatory protein PII	212220	107616	111670	58391	0.526199	0.507096	0.266834	0.275144	1.03114
5862	1254	4	1A06					54321	45655	41198	35672	0.758418	0.840467	0.637425	0.656689	1.03022
88	88	1	0B40	PA14_42130	PA1733		putative proteasome-type protease	203744	133916	127532	86341	0.625942	0.657276	0.411417	0.423772	1.03003
2299	763	2	0P43	PA14_24620	PA3052		hypothetical protein	200135	106104	98167	53568	0.490504	0.530162	0.260047	0.267659	1.02927
1866	330	2	0G42	PA14_41670	PA1770	ppsA	phosphoenolpyruvate synthase	191952	91769	106881	52584	0.556811	0.478083	0.266202	0.273943	1.02908
659	659	1	0N35	PA14_17450	PA3625	surE	putative stationary-phase survival protein SurE	51749	56681	54872	61849	1.06035	1.09531	1.16141	1.19517	1.02907
5498	890	4	0S26					46831	39012	51224	43871	1.09381	0.833038	0.911181	0.936794	1.02811
2226	690	2	0O18	PA14_29930	PA2643	nuoH	NADH dehydrogenase I chain H	87468	62212	69595	50890	0.795662	0.711254	0.565918	0.581813	1.02809
1140	1140	1	0X36	PA14_47060	PA1330		putative short chain dehydrogenase	175533	108913	106001	67612	0.603881	0.62047	0.37469	0.385181	1.028
360	360	1	0H24	PA14_58090	PA4476		conserved hypothetical protein	120205	94227	93266	75130	0.775891	0.783886	0.60821	0.625016	1.02763
4227	1155	3	0Y03	PA14_50970	PA1033		probable glutathione S-transferase	59573	43350	50258	37566	0.843637	0.727679	0.613897	0.630588	1.02719
2057	521	2	0K41	PA14_38320	PA2026		putative transporter, bile acid/Na+ symporter family	113307	87432	87720	69481	0.77418	0.771638	0.597387	0.61321	1.02649
4208	1136	3	0X32	PA14_56200	PA4326		putative lipoprotein	142352	127150	91003	83436	0.639281	0.893208	0.571012	0.586125	1.02647
85	85	1	0B37	PA14_52370	PA0919		hypothetical protein	189865	136987	103635	76734	0.545835	0.721497	0.393818	0.40415	1.02624
5760	1152	4	0X48	PA14_10500	PA4133	ccoN	cytochrome c oxidase subunit (cbb3-type)	187351	125504	92382	63475	0.493096	0.669887	0.330318	0.338803	1.02568
5469	861	4	0R45	PA14_67340	PA5099		putative permease for cytosine/purines, uracil, thiamine, allantoin	193880	138805	113211	83091	0.583923	0.715933	0.41805	0.428569	1.02516
419	419	1	0I35	PA14_19700	PA3430		putative class II aldolase/adducin domain protein	143420	110052	111993	88091	0.780874	0.767341	0.599197	0.614217	1.02507
943	943	1	0T31	PA14_34180	PA2357	msuE	NADH-dependent FMN reductase	125520	113983	99666	92763	0.794025	0.908086	0.721043	0.73903	1.02495
4062	990	3	0U30	PA14_01010	PA0083		conserved hypothetical protein	46606	51756	43050	48985	0.923701	1.1105	1.02577	1.05104	1.02464
857	857	1	0R41	PA14_26060	PA2937		conserved hypothetical protein	193700	131910	101213	70545	0.522525	0.681002	0.35584	0.364197	1.02349
180	180	1	0D36	PA14_72000	PA5454	rmd	oxidoreductase Rmd	176397	108470	133928	84257	0.759242	0.61492	0.466873	0.477656	1.0231
2593	1057	2	0W01	PA14_06130	PA0468		putative streptogramin lyase	228474	133146	88395	52664	0.386893	0.582762	0.225467	0.230503	1.02234
5877	1269	4	1A21	PA14_62540	PA4726	cbrB	two-component response regulator CbrB	167922	127701	82400	64052	0.490704	0.760478	0.37317	0.381439	1.02216
326	326	1	0G38	PA14_24480	PA3064		conserved hypothetical protein	165126	137640	106395	90637	0.644326	0.833545	0.537075	0.548896	1.02201
1139	1139	1	0X35	PA14_23650	PA3128		putative short-chain dehydrogenase	177682	104550	107400	64570	0.604451	0.588411	0.355665	0.363402	1.02175
3855	783	3	0Q15	PA14_68830	PA5211		putative membrane protein	147651	99436	128799	88625	0.872321	0.673453	0.587467	0.600233	1.02173
1041	1041	1	0V33	PA14_15510				170061	112311	124723	84151	0.733402	0.660416	0.48435	0.494828	1.02163
762	762	1	0P42	PA14_71850	PA5442		conserved hypothetical protein	209082	128818	106151	66792	0.5077	0.616112	0.3128	0.319454	1.02127
1087	1087	1	0W31	PA14_37100	PA2124		putative dehydrogenase	138513	112856	101083	84056	0.729773	0.814768	0.594596	0.606846	1.0206
1637	101	2	0C05	PA14_17480	PA3622	rpoS	sigma factor RpoS	125113	118358	53274	51409	0.425807	0.946009	0.402817	0.410901	1.02007
66	66	1	0B18	PA14_47190	PA1318	cyoB	cytochrome o ubiquinol oxidase subunit I	182602	124110	107949	74834	0.591171	0.679675	0.401804	0.40982	1.01995
899	899	1	0S35	PA14_20430	PA3374	phnM	phosphonate metabolism protein	137808	107770	108477	86429	0.78716	0.78203	0.615583	0.62717	1.01882
41	41	1	0A41	PA14_14480	PA3830		putative transcriptional regulator	267365	162254	121438	75071	0.454203	0.606863	0.275639	0.280781	1.01865
2406	870	2	0S06	PA14_03920	PA0300	spuD	polyamine transport protein	32248	31212	28649	28240	0.888396	0.967874	0.859856	0.875713	1.01844
1012	1012	1	0V04	PA14_07740	PA0593	pdxA	pyridoxal phosphate biosynthetic protein PdxA	148490	62759	123255	53036	0.830056	0.422648	0.350821	0.357169	1.01809
1369	1369	1	1C25	PA14_19190	PA3471		putative NAD-linked malate dehydrogenase	159921	126515	110072	88654	0.68829	0.791109	0.544513	0.554361	1.01809
3862	790	3	0Q22	PA14_14230	PA3848		putative periplasmic transport protein	43450	42239	42113	41667	0.969229	0.972129	0.942216	0.958964	1.01778
5258	650	4	0N26	PA14_59860			candidate type III effector Hop protein	63469	53252	54082	46164	0.852101	0.839024	0.714933	0.727347	1.01736
382	382	1	0H46	PA14_01200			Hypothetical protein	178799	140212	142139	113358	0.794965	0.784188	0.623402	0.633997	1.017
5318	710	4	0O38	PA14_14690	PA3817		putative rRNA methylase	106361	119568	78300	89503	0.736172	1.12417	0.827584	0.841502	1.01682
5153	545	4	0L17	PA14_52400	PA0917	kup	potassium uptake protein Kup	130818	97870	89064	67741	0.680824	0.748139	0.509351	0.517826	1.01664
6141	1533	4	1F45	PA14_20010	PA3408	hasR	Haem uptake outer membrane receptor HasR precursor	253492	143374	130559	75056	0.515042	0.565596	0.291306	0.296088	1.01642
320	320	1	0G32	PA14_37100	PA2124		putative dehydrogenase	122477	100909	98121	82098	0.801138	0.823902	0.660059	0.670314	1.01554
5804	1196	4	0Y44					35985	37113	27346	28630	0.759928	1.03135	0.783749	0.795609	1.01513
400	400	1	0I16	PA14_48920	PA0725		conserved hypothetical protein	123020	98511	93111	75669	0.756877	0.800772	0.606086	0.615095	1.01486
1089	1089	1	0W33	PA14_03430	PA0265	gabD	succinate-semialdehyde dehydrogenase, NADP-dependent activity	162303	121575	130195	98946	0.802172	0.749062	0.600877	0.609638	1.01458
4894	286	4	0F46	PA14_20440	PA3373	phnN	ATP-binding component of phosphonate transport	213423	147969	134720	94683	0.631235	0.693313	0.437643	0.44364	1.0137
4822	214	4	0E22	PA14_53920	PA0797		probable transcriptional regulator	162866	108940	124315	84255	0.763296	0.668893	0.510564	0.517327	1.01325
98	98	1	0C02	PA14_00380	PA0031	betC	choline sulfatase	42619	43122	38000	38952	0.891621	1.0118	0.902144	0.913959	1.0131
263	263	1	0F23					46593	48894	53725	57067	1.15307	1.04939	1.21001	1.2248	1.01222
1388	1388	1	1C44	PA14_22590	PA3219		conserved hypothetical protein	181939	128407	110581	78966	0.607792	0.70577	0.428961	0.434025	1.0118
2017	481	2	0K01	PA14_01620	PA0132	aptA	beta-alanine--pyruvate transaminase	244320	130124	138165	74452	0.565508	0.532597	0.301188	0.304731	1.01177
5326	718	4	0O46	PA14_62570	PA4728	folK	2-amino-4-hydroxy-6-hydroxymethyldihydropteridine pyrophosphokinase	207814	134483	105878	69299	0.509484	0.647132	0.329703	0.333466	1.01141
5035	427	4	0I43	PA14_42670	PA1689		putative membrane protein	180707	117824	101523	66925	0.56181	0.652017	0.36631	0.370351	1.01103
513	513	1	0K33	PA14_23060	PA3184	hexR	putative transcriptional regulator, RpiR family	119206	97578	102336	84660	0.85848	0.818566	0.702723	0.710199	1.01064
5371	763	4	0P43	PA14_43000	PA1660		conserved hypothetical protein	157204	107139	85558	58910	0.544248	0.681528	0.370921	0.374736	1.01029
3372	300	3	0G12	PA14_28770			hypothetical protein	28696	30869	32807	35643	1.14326	1.07572	1.22983	1.24209	1.00997
1816	280	2	0F40	PA14_17630	PA3608	potB	polyamine transport protein PotB	188268	112263	113532	68350	0.603034	0.596294	0.359585	0.363046	1.00962
2197	661	2	0N37	PA14_59250		pilN2	Type IV B pilus protein	167962	118041	114231	81045	0.6801	0.702784	0.477964	0.48252	1.00953
577	577	1	0M01	PA14_43050	PA1656		conserved hypothetical protein	208322	127495	106152	65584	0.509557	0.612009	0.311854	0.31482	1.00951
4973	365	4	0H29	PA14_13110	PA3924		probable medium-chain acyl-CoA ligase	146005	106465	112628	82821	0.771398	0.729187	0.562494	0.567248	1.00845
1130	1130	1	0X26	PA14_01170	PA0096		conserved hypothetical protein	129096	119514	106571	99409	0.825517	0.925776	0.764244	0.770039	1.00758
28	28	1	0A28	PA14_18150	PA3568		putative acetyl-coa synthetase	240099	151863	111345	70958	0.463746	0.632502	0.29332	0.295536	1.00756
2508	972	2	0U12	PA14_57210	PA4402	argJ	N-acetylglutamate synthase	74167	44625	92683	56185	1.24965	0.601683	0.751894	0.757547	1.00752
293	293	1	0G05	PA14_46680	PA1361		putative multidrug efflux transporter	244703	146626	128443	77531	0.524893	0.5992	0.314516	0.316837	1.00738
21	21	1	0A21	PA14_72540	PA5497		putative ribonucleotide reductase	225748	140236	124004	77529	0.549303	0.621206	0.34123	0.343432	1.00645
1084	1084	1	0W28	PA14_31300	PA2569		hypothetical protein	127831	117595	112296	103885	0.878472	0.919926	0.808129	0.812675	1.00562
196	196	1	0E04	PA14_00030	PA0003	recF	DNA replication and repair protein RecF	40522	34576	46136	39531	1.13854	0.853265	0.971478	0.975544	1.00419
585	585	1	0M09	PA14_61390	PA4639		putative lipoprotein	146349	128071	112682	98998	0.769954	0.875107	0.673792	0.676451	1.00395
5819	1211	4	0Z11	PA14_22530			putative glutathione S-transferase	179287	109160	116102	70917	0.647576	0.608856	0.394281	0.39555	1.00322
1606	70	2	0B22					197476	125370	101407	64552	0.513516	0.634862	0.326011	0.326885	1.00268
276	276	1	0F36	PA14_29300	PA2692		putative transcriptional regulator	169741	124532	113199	83197	0.666893	0.733659	0.489272	0.490141	1.00178
706	706	1	0O34	PA14_67810	PA5134		putative carboxyl-terminal protease	38674	41923	42201	45826	1.0912	1.08401	1.18287	1.18493	1.00174
1638	102	2	0C06					27540	27436	23889	23822	0.867429	0.996224	0.864153	0.864996	1.00098
713	713	1	0O41	PA14_20840	PA3342		conserved hypothetical protein	176579	141691	113734	91347	0.644097	0.802423	0.516838	0.517315	1.00092
2248	712	2	0O40	PA14_64060	PA4844		putative chemotaxis transducer	166480	121947	113508	83206	0.681812	0.732502	0.499429	0.499796	1.00074
333	333	1	0G45	PA14_04220	PA0323		putative binding protein component of ABC transporter	169797	116145	123439	84494	0.72698	0.684023	0.497271	0.497618	1.0007
822	822	1	0R06	PA14_39730	PA1917		conserved hypothetical protein	113837	86770	67051	51118	0.589009	0.76223	0.44896	0.449046	1.00019
95	95	1	0B47	PA14_17000	PA3661		hypothetical protein	185467	104006	134347	75340	0.724371	0.560779	0.406212	0.406218	1.00001
1097	1097	1	0W41	PA14_06420	PA0492		putative homologue of lactam utilization protein B	183128	135838	104634	77614	0.571371	0.741765	0.423823	0.423824	1
4881	273	4	0F33	PA14_70040	PA5304	dadA	D-amino acid dehydrogenase, small subunit	160072	112732	91776	64614	0.573342	0.704258	0.403781	0.403656	0.999691
5397	789	4	0Q21	PA14_68360	PA5174		putative beta-ketoacyl synthase	54558	45627	66011	55185	1.20992	0.836303	1.01186	1.01149	0.999635
1085	1085	1	0W29	PA14_26330	PA2917		putative transcriptional regulator, AraC family	127653	121226	115577	109710	0.9054	0.949653	0.859815	0.859439	0.999563
4929	321	4	0G33	PA14_23990	PA3103	xcpR	general secretion pathway protein E	143438	91309	86965	55335	0.60629	0.636575	0.385949	0.385776	0.999554
522	522	1	0K42	PA14_28040	PA2789		conserved hypothetical protein	183570	125267	109524	74696	0.596633	0.682394	0.407139	0.406907	0.999432
5198	590	4	0M14	PA14_06840	PA0525		putative dinitrification protein NorD	144815	93126	97371	62560	0.672382	0.643069	0.432388	0.431999	0.999102
1548	12	2	0A12	PA14_01910	PA0154	pcaG	protocatechuate 3,4-dioxygenase, alpha subunit	232563	132712	94868	54075	0.407924	0.57065	0.232782	0.232518	0.998866
5372	764	4	0P44	PA14_47300	PA1310	phnW	2-aminoethylphosphonate:pyruvate aminotransferase	178175	121260	91716	62348	0.514752	0.680567	0.350323	0.349926	0.998865
4774	166	4	0D22	PA14_08560	PA0668	tyrZ	tyrosyl-tRNA synthetase 2	165168	115528	106316	74228	0.643684	0.699458	0.45023	0.449409	0.998178
5276	668	4	0N44	PA14_48060	PA1249	aprA	alkaline metalloproteinase precursor	184281	101821	94768	52263	0.514258	0.552531	0.284144	0.283605	0.998104
1036	1036	1	0V28	PA14_31290	PA2570	pa1L	PA-I galactophilic lectin	113074	101139	94290	84175	0.833879	0.89445	0.745863	0.744424	0.998071
5206	598	4	0M22	PA14_62830	PA4748	tpiA	triosephosphate isomerase	53364	56056	47158	49419	0.883704	1.05045	0.928284	0.926074	0.997619
2161	625	2	0N01	PA14_49900	PA1119		probable outer membrane protein precursor	224395	127239	118520	67036	0.528176	0.567031	0.299492	0.298741	0.997492
421	421	1	0I37	PA14_13780	PA3875	narG	putative respiratory nitrate reductase alpha subun	156111	116113	98355	72954	0.630032	0.743785	0.468609	0.467321	0.997253
4834	226	4	0E34	PA14_38800	PA1987	pqqC	pyrroloquinoline quinone biosynthesis protein C	177563	112803	119003	75353	0.670202	0.635284	0.425769	0.424373	0.996723
283	283	1	0F43	PA14_31330			putative EAL domain	28043	26409	29972	28122	1.06879	0.941732	1.00651	1.00282	0.99633
3852	780	3	0Q12	PA14_35800			Hypothetical protein	152960	104264	109115	74073	0.713356	0.681642	0.486254	0.484264	0.995907
1183	1183	1	0Y31	PA14_52080	PA0941		hypothetical protein	140325	106414	106480	80416	0.75881	0.75834	0.575436	0.57307	0.995888
1865	329	2	0G41	PA14_06790	PA0521		cytochrome c oxidase subunit	185462	110923	111687	66516	0.60221	0.59809	0.360176	0.35865	0.995765
1231	1231	1	0Z31	PA14_02260	PA0179		putative two-component response regulator	151712	111124	105895	77229	0.698	0.732467	0.511262	0.50905	0.995674
5027	419	4	0I35	PA14_17660	PA3605		putative transmembrane protein	142660	123803	102765	88710	0.720349	0.867819	0.625132	0.621828	0.994714
5081	473	4	0J41	PA14_58650	PA4520		putative methyl-accepting chemotaxis protein	176156	134949	118098	89992	0.670417	0.766077	0.513591	0.510865	0.994693
1375	1375	1	1C31	PA14_12680	PA3957		possible short-chain dehydrogenase	179986	131858	132195	96328	0.734474	0.732601	0.538077	0.535197	0.994649
1791	255	2	0F15	PA14_40420	PA1861	modC	molybdenum transport protein ModC	145110	109039	85636	63958	0.590145	0.751423	0.443449	0.440755	0.993926
1160	1160	1	0Y08	PA14_46640	PA1365		probable siderophore receptor	153648	113313	132655	97231	0.86337	0.737484	0.636722	0.632817	0.993867
3997	925	3	0T13	PA14_57520	PA4427	sspB	stringent starvation protein B	148481	107546	96322	69332	0.648716	0.724308	0.46987	0.466942	0.993768
1034	1034	1	0V26	PA14_69170	PA5238		putative acyltransferase	111001	83989	111696	83978	1.00626	0.756651	0.761388	0.756552	0.993648
6072	1464	4	1E24	PA14_20860	PA3340		putative Tfp pilus assembly protein FimV	189322	150071	146581	115378	0.774242	0.792676	0.613723	0.609427	0.993001
4773	165	4	0D21	PA14_04340	PA0333		putative epimerase	181876	131454	128248	92025	0.70514	0.722767	0.509652	0.505977	0.992789
3995	923	3	0T11	PA14_24990	PA3021		conserved hypothetical protein	159824	115625	118027	84754	0.738481	0.723452	0.534256	0.530296	0.992588
1547	11	2	0A11	PA14_43350	PA1636	kdpD	two-component sensor KdpD	245382	136441	123667	68251	0.503977	0.556035	0.280229	0.278142	0.992551
1044	1044	1	0V36	PA14_73350	PA5563	soj	chromosome partitioning protein	161292	100928	102487	63600	0.635413	0.625747	0.397608	0.394316	0.991721
1189	1189	1	0Y37	PA14_52910	PA0878		hypothetical protein	153128	99076	96626	61994	0.631015	0.647014	0.408275	0.404851	0.991612
5251	643	4	0N19	PA14_62740	PA4743	rbfA	ribosome-binding factor A	123086	100369	89226	72130	0.724908	0.815438	0.591117	0.586013	0.991365
3358	286	3	0F46	PA14_43710	PA1608		putative methyl-accepting chemotaxis transducer	168199	146408	127917	110329	0.76051	0.870445	0.661982	0.655943	0.990878
3763	691	3	0O19	PA14_66620	PA5040	pilQ	type 4 fimbrial biogenesis outer membrane protein PilQ precursor	112492	116498	86111	88338	0.765486	1.03561	0.792746	0.785283	0.990586
1797	261	2	0F21	PA14_27460	PA2832	tpm	thiopurine methyltransferase	147182	110089	92466	68507	0.628243	0.747979	0.469912	0.465458	0.990521
1809	273	2	0F33	PA14_26890	PA2876	pyrF	orotidine-5'-phosphate decarboxylase	44286	40347	44518	40165	1.00524	0.911055	0.915828	0.906946	0.990301
5690	1082	4	0W26					48078	48694	50472	50607	1.04979	1.01281	1.06324	1.0526	0.98999
5494	886	4	0S22					47212	48159	43152	43573	0.914005	1.02006	0.932338	0.922922	0.9899
1981	445	2	0J13					132274	98508	89210	65745	0.674433	0.744727	0.502269	0.497036	0.989583
2246	710	2	0O38	PA14_44370	PA1554	ccoN	cytochrome oxidase subunit (cbb3-type)	110854	100787	69400	62437	0.626049	0.909187	0.569195	0.563236	0.989531
3084	12	3	0A12	PA14_03310				237200	142902	125902	74985	0.530784	0.602454	0.319773	0.316126	0.988594
3342	270	3	0F30	PA14_23980	PA3104	xcpP	secretion protein XcpP	113824	94917	84856	69928	0.745502	0.833893	0.621669	0.614352	0.988231
2927	1391	2	1C47	PA14_70850	PA5368	pstC	phosphate ABC transporter, permease protein	123630	92319	69230	51062	0.559977	0.746736	0.418155	0.413023	0.987726
5129	521	4	0K41	PA14_00490	PA0040		putative hemolysin activation/secretion protein	160896	125238	111432	85670	0.692572	0.778379	0.539083	0.532456	0.987707
416	416	1	0I32	PA14_03670	PA0281	cysW	sulfate transport protein CysW	123194	97725	96599	75648	0.784121	0.793261	0.622013	0.614056	0.987208
1141	1141	1	0X37	PA14_00750	PA0063		putative aminopeptidase	168690	104716	113533	69565	0.673027	0.62076	0.417789	0.412384	0.987063
2824	1288	2	1A40	PA14_36730	PA2152		putative trehalose synthase	161005	97283	75437	44983	0.468538	0.604223	0.283102	0.279389	0.986885
335	335	1	0G47	PA14_67450	PA5107	blc	outer membrane lipoprotein Blc	177751	140192	135998	105804	0.765104	0.788699	0.603437	0.595237	0.986412
2167	631	2	0N07	PA14_52780	PA0889	aotQ	arginine/ornithine transport protein AotQ	106816	92255	86503	73683	0.809832	0.863681	0.699437	0.689812	0.98624
428	428	1	0I44	PA14_16470	PA3704		putative chemotaxis sensor/effector fusion protein	43835	37938	33476	28566	0.763682	0.865473	0.660946	0.651671	0.985967
271	271	1	0F31	PA14_26020	PA2939		putative aminopeptidase	146216	130864	118995	104970	0.81383	0.895005	0.728382	0.71791	0.985624
474	474	1	0J42	PA14_26460	PA2909	cobK	ppfam02571, CbiJ, Precorrin-6x reductase	177798	123175	100911	68904	0.56756	0.692781	0.393194	0.387541	0.985622
332	332	1	0G44	PA14_02300	PA0182		putative short-chain dehydrogenase	167795	116747	118882	81524	0.708495	0.695772	0.492951	0.485855	0.985604
4370	1298	3	1B02	PA14_17400	PA3629	adhC	alcohol dehydrogenase class III	210959	100592	114193	53667	0.541304	0.476832	0.258111	0.254395	0.985604
1493	1493	1	1F05	PA14_19630	PA3438	folE1	GTP cyclohydrolase I precursor	182102	120172	76647	49849	0.420901	0.659916	0.27776	0.273742	0.985537
537	537	1	0L09	PA14_72170	PA5468		putative citrate transporter	135843	121202	103133	90649	0.759207	0.892221	0.677381	0.667307	0.985128
239	239	1	0E47	PA14_55920	PA4304		putative type II secretion system protein	185481	146798	157145	122519	0.84723	0.791445	0.670536	0.660547	0.985104
897	897	1	0S33	PA14_29500	PA2676		putative type II secretion system protein	130283	96141	97250	70673	0.746452	0.73794	0.550837	0.542458	0.984789
1664	128	2	0C32	PA14_10850	PA4100		putative dehydrogenase	191981	108903	106918	59629	0.55692	0.567259	0.315918	0.310598	0.983162
1785	249	2	0F09	PA14_09350	PA4220		conserved hypothetical protein	158700	104855	86184	55948	0.543062	0.660712	0.358808	0.352539	0.98253
1045	1045	1	0V37	PA14_53250	PA0852	cpbD	chitin-binding protein CbpD precursor	167014	117308	106764	73668	0.639252	0.702384	0.449	0.441089	0.982379
1272	1272	1	1A24	PA14_27590	PA2820		conserved hypothetical protein	149925	132097	131009	113367	0.87383	0.881087	0.769921	0.756158	0.982125
260	260	1	0F20	PA14_53100			hypothetical protein	118673	105025	114090	99163	0.961381	0.884995	0.850818	0.835599	0.982113
199	199	1	0E07	PA14_51980	PA0950		probable arsenate reductase	33260	32858	33322	32318	1.00186	0.987913	0.989755	0.971678	0.981736
464	464	1	0J32	PA14_54490	PA0758		hypothetical protein	121275	104468	98924	83626	0.8157	0.861414	0.702655	0.689557	0.981358
2535	999	2	0U39	PA14_55670	PA4284	recB	exodeoxyribonuclease V beta chain	49325	48106	56096	53682	1.13727	0.975286	1.10917	1.08833	0.981216
1663	127	2	0C31	PA14_56590	PA4352		putative universal stress protein	185745	113343	102457	61321	0.5516	0.610208	0.336591	0.330135	0.980822
3948	876	3	0S12	PA14_57040	PA4388		conserved hypothetical protein	121056	77684	92810	58404	0.76667	0.64172	0.491987	0.482454	0.980624
1761	225	2	0E33	PA14_44150	PA1573		putative periplasmic protein	176814	107380	94641	56361	0.535257	0.607305	0.325064	0.318759	0.980602
5100	492	4	0K12	PA14_23750	PA3121	leuC	3-isopropylmalate dehydratase large subunit	168714	109150	117780	74719	0.698104	0.646953	0.451641	0.442874	0.980589
5737	1129	4	0X25	PA14_35070	PA2281		putative transcriptional regulator, AraC family	113937	96566	75369	62599	0.661497	0.847539	0.560644	0.549418	0.979975
6044	1436	4	1D44	PA14_48740	PA1204		putative oxidoreductase	174758	121574	76394	52080	0.437142	0.695671	0.304107	0.298012	0.979959
9	9	1	0A09	PA14_31260			putative RadC-like protein	249339	165216	132035	85727	0.52954	0.662616	0.350882	0.343817	0.979866
1266	1266	1	1A18	PA14_04890	PA0372		putative zinc protease	149349	95684	118762	74486	0.795198	0.640674	0.509462	0.498738	0.978949
67	67	1	0B19	PA14_72370	PA5482		conserved hypothetical protein	157709	131995	103525	84809	0.656431	0.836953	0.549401	0.537756	0.978804
856	856	1	0R40	PA14_56810	PA4369		putative lemA-like protein	168646	119569	102859	71364	0.609911	0.708994	0.432423	0.423159	0.978575
195	195	1	0E03	PA14_08300	PA0641		putative phage-related protein, tail component	55854	47712	56615	47313	1.01362	0.854227	0.865866	0.847083	0.978308
1858	322	2	0G34	PA14_05880	PA0451		putative membrane-bound protease	170296	105720	108338	65775	0.636175	0.620801	0.394938	0.386239	0.977974
898	898	1	0S34	PA14_00360	PA0030		putative glycine betaine/L-proline ABC transporter, periplasmic substrate-binding protein	133117	104869	104254	80286	0.783176	0.787796	0.616982	0.603124	0.977538
4281	1209	3	0Z09	PA14_19470	PA3452	mqoA	malate:quinone oxidoreductase	169365	85133	110630	54334	0.653205	0.50266	0.32834	0.32081	0.977067
855	855	1	0R39	PA14_13190	PA3919		conserved hypothetical protein	162910	112728	113566	76759	0.697109	0.691965	0.482375	0.471174	0.97678
5086	478	4	0J46	PA14_26600	PA2896		putative sigma-70 factor, ECF subfamily	191410	136252	120722	83932	0.630699	0.711833	0.448952	0.438493	0.976704
1436	1436	1	1D44	PA14_19540	PA3445		putative ABC-type transporter periplasmic sulfonate-binding protein	163827	146926	114688	100449	0.700056	0.896836	0.627835	0.613141	0.976595
380	380	1	0H44	PA14_43110	PA1655		putative glutathione S-transferase	167511	130812	103888	79210	0.620186	0.780916	0.484313	0.472864	0.976361
1549	13	2	0A13	PA14_28560	PA2750		conserved hypothetical protein	234467	135017	105782	59471	0.451159	0.575846	0.259799	0.253643	0.976308
588	588	1	0M12	PA14_05450	PA0419		conserved hypothetical protein	126929	110774	113602	96789	0.895004	0.872724	0.781092	0.762544	0.976254
133	133	1	0C37					173489	128136	117578	84776	0.677726	0.738583	0.500557	0.488653	0.97622
2532	996	2	0U36	PA14_30210			putative cytoplasmic protease	35994	34220	40497	37581	1.1251	0.950714	1.06965	1.04409	0.976103
507	507	1	0K27	PA14_02930	PA0237		putative oxidoreductase	116035	100852	96333	81699	0.830206	0.869152	0.721575	0.704089	0.975767
1081	1081	1	0W25					109606	99213	98136	86628	0.895352	0.905179	0.810454	0.790358	0.975204
1240	1240	1	0Z40	PA14_70060	PA5306		putative lipoprotein	176052	102773	103286	58772	0.586679	0.583765	0.342483	0.333833	0.974745
1006	1006	1	0U46	PA14_24020	PA3101	xcpT	general secretion pathway protein G	206983	111539	122220	64185	0.590483	0.53888	0.3182	0.310098	0.974539
5247	639	4	0N15	PA14_56830	PA4370	icmP	Insulin-cleaving metalloproteinase outer membrane	133074	94364	96627	66753	0.726115	0.709109	0.514895	0.501623	0.974225
4867	259	4	0F19	PA14_60650	PA4583		conserved hypothetical protein	163487	114365	108367	73847	0.662848	0.699536	0.463686	0.4517	0.97415
832	832	1	0R16	PA14_33230	PA2429		hypothetical protein	115440	118940	106147	106504	0.919499	1.03032	0.947377	0.922592	0.973838
126	126	1	0C30	PA14_08500	PA0664		putative integral membrane protein	34985	37168	40779	42189	1.16561	1.0624	1.23835	1.20592	0.973813
4148	1076	3	0W20	PA14_46900	PA1343		hypothetical protein	38072	37922	47320	45853	1.24291	0.99606	1.23801	1.20438	0.972831
222	222	1	0E30	PA14_27220	PA2850	ohr	organic hydroperoxide resistance protein	153006	127964	108626	88334	0.709946	0.836333	0.593751	0.577324	0.972332
625	625	1	0N01					228084	157419	112773	75660	0.494436	0.69018	0.34125	0.33172	0.972073
2153	617	2	0M41	PA14_29280	PA2694		putative thioredoxin	179408	114417	108481	67249	0.604661	0.637747	0.385621	0.374838	0.972038
1799	263	2	0F23	PA14_64180	PA4852		putative tRNA-dihydrouridine synthase	125211	92169	103303	73916	0.825031	0.736109	0.607313	0.590332	0.972038
1221	1221	1	0Z21					154373	120205	104081	78760	0.674218	0.778666	0.52499	0.510193	0.971814
1367	1367	1	1C23	PA14_44510	PA1542		putative hydrolase	157054	126268	112018	87513	0.713245	0.803978	0.573434	0.557216	0.971718
4755	147	4	0D03	PA14_57740	PA4445		conserved hypothetical protein	181281	121689	105432	68765	0.581594	0.671273	0.390408	0.379328	0.971619
989	989	1	0U29	PA14_16960	PA3665		putative transporter, LysE family	109709	97711	88118	76242	0.803198	0.890638	0.715358	0.694948	0.971468
1126	1126	1	0X22	PA14_59050	PA3849		Nucleoid-associated protein	130978	118307	124764	109414	0.952557	0.903259	0.860405	0.835362	0.970893
521	521	1	0K41	PA14_06720	PA0516	nirF	heme d1 biosynthesis protein NirF	162282	117506	117674	82672	0.72512	0.724085	0.525049	0.509434	0.97026
632	632	1	0N08	PA14_71640	PA5428		putative transcriptional regulator, LysR family	130490	111100	109641	90553	0.840225	0.851406	0.715373	0.693946	0.970048
130	130	1	0C34					171265	135442	109894	84261	0.641661	0.790833	0.507446	0.491992	0.969545
5873	1265	4	1A17	PA14_18090	PA3573		putative major facilitator subfamily transporter protein	174368	118114	74419	48872	0.426793	0.677383	0.289102	0.280281	0.969486
279	279	1	0F39	PA14_68660	PA5197	rimK	ribosomal protein S6 modification protein	170101	140536	124130	99402	0.729743	0.826191	0.602907	0.58437	0.969254
5376	768	4	0P48	PA14_22420	PA3229		conserved hypothetical protein	215942	182865	154640	126923	0.716118	0.846825	0.606427	0.587764	0.969226
4080	1008	3	0U48	PA14_31560	PA2551		putative transcriptional regulator, LysR family	224914	191478	141084	116385	0.62728	0.851339	0.534028	0.517464	0.968985
4756	148	4	0D04	PA14_56390	PA4338		putative acyltransferase	181116	99586	99087	52774	0.547091	0.549847	0.300816	0.291382	0.968639
1453	1453	1	1E13	PA14_65010	PA4923		putative lysine decarboxylase	147560	79247	87290	45402	0.591556	0.537049	0.317695	0.307685	0.968493
3032	1496	2	1F08	PA14_24910	PA3028	moeA2	molybdenum cofactor biosynthesis protein A2	236963	130908	118262	63259	0.499074	0.552441	0.275709	0.266957	0.968259
1605	69	2	0B21	PA14_61880	PA4678	rimI	peptide n-acetyltransferase RimI	183445	107143	81693	46199	0.445327	0.584061	0.260098	0.251841	0.968255
528	528	1	0K48	PA14_06830	PA0524	norB	nitric-oxide reductase subunit B	195672	159423	121718	96020	0.622051	0.814746	0.506814	0.490719	0.968244
334	334	1	0G46	PA14_61040	PA4613	katB	catalase	177302	143189	141374	110544	0.797363	0.807599	0.64395	0.623479	0.96821
949	949	1	0T37	PA14_00760	PA0064		hypothetical protein	151033	116245	126949	94591	0.840538	0.769666	0.646934	0.626294	0.968095
828	828	1	0R12	PA14_68620	PA5194		conserved hypothetical protein	111491	100266	107004	93147	0.959755	0.899319	0.863126	0.835467	0.967955
773	773	1	0Q05	PA14_15890	PA3751	purT	phosphoribosylglycinamide formyltransferase 2	165048	106298	161859	100846	0.980678	0.644043	0.631599	0.61101	0.967402
2600	1064	2	0W08	PA14_40050	PA1892		hypothetical protein	146553	111651	122864	90546	0.838359	0.761847	0.638701	0.617838	0.967335
167	167	1	0D23					145456	128015	108713	92548	0.747394	0.880094	0.657778	0.636261	0.967289
465	465	1	0J33	PA14_15940	PA3747		putative ABC-type transport permease	113304	109128	94588	88119	0.834816	0.963143	0.804048	0.777722	0.967259
5138	530	4	0L02	PA14_37610	PA2080		putative kynureninase	171877	148939	112595	94364	0.655091	0.866544	0.567665	0.549021	0.967156
4115	1043	3	0V35	PA14_47410	PA1299		conserved hypothetical protein	72153	65410	65953	57814	0.914071	0.906546	0.828648	0.80127	0.96696
1893	357	2	0H21	PA14_17310	PA3636	kdsA	2-dehydro-3-deoxyphosphooctonate aldolase	127933	88452	97067	64892	0.758733	0.691393	0.524583	0.507234	0.966929
5322	714	4	0O42					183073	118746	107730	67547	0.588454	0.648627	0.381687	0.368962	0.966662
5177	569	4	0L41	PA14_65670	PA4968		putative esterase	174346	116752	104405	67583	0.598838	0.669657	0.401016	0.387637	0.966638
4277	1205	3	0Z05	PA14_02850	PA0232	pcaC	gamma-carboxymuconolactone decarboxylase	170145	68301	113823	44151	0.668976	0.401428	0.268546	0.25949	0.966279
5223	615	4	0M39	PA14_56210	PA4327		hypothetical protein	153987	124085	112454	87536	0.730282	0.805815	0.588472	0.568464	0.965999
596	596	1	0M20	PA14_29830	PA2650		putative methyltransferase	98500	87762	80945	69656	0.821777	0.890985	0.73219	0.707168	0.965825
5130	522	4	0K42	PA14_68350	PA5173	arcC	carbamate kinase	173879	122360	102400	69587	0.588915	0.703708	0.414424	0.400204	0.965686
667	667	1	0N43	PA14_54240	PA0776		hypothetical protein	201841	130150	105601	65731	0.523189	0.644814	0.33736	0.325657	0.965311
351	351	1	0H15	PA14_07780	PA0596		putative phosphotransferase	96571	51784	91648	47414	0.949022	0.536227	0.508891	0.490976	0.964794
4434	1362	3	1C18	PA14_27560	PA2823		putative ATPase	172303	119166	135690	90512	0.787508	0.691607	0.544646	0.525307	0.964492
2735	1199	2	0Y47	PA14_51830	PA0962		probable dna-binding stress protein	61242	60683	57025	54489	0.931142	0.990872	0.922643	0.889733	0.96433
2783	1247	2	0Z47	PA14_68680	PA5199	envZ	two-component sensor EnvZ	157143	102297	94090	59065	0.598754	0.65098	0.389777	0.375868	0.964315
539	539	1	0L11	PA14_69070	PA5231		putative ATP-binding/permease fusion ABC transporter	119353	91559	105627	78127	0.884997	0.767128	0.678905	0.654588	0.964181
235	235	1	0E43	PA14_27150	PA2857		putative ABC transporter, ATP-binding protein	176524	125694	128303	88085	0.72683	0.71205	0.51754	0.498997	0.964172
5465	857	4	0R41	PA14_06320	PA0485		putative permease	163544	124225	103175	75526	0.63087	0.759582	0.479197	0.461808	0.963713
39	39	1	0A39	PA14_17980	PA3581	glpF	glycerol uptake facilitator protein	219370	99839	122544	53741	0.558618	0.455117	0.254236	0.244979	0.963586
2767	1231	2	0Z31	PA14_25110	PA3011	topA	DNA topoisomerase I	48452	43626	52295	45346	1.07932	0.900396	0.971812	0.935895	0.963042
215	215	1	0E23	PA14_30230	PA2620	clpA	ATP-dependent clp protease, ATP-binding subunit ClpA	140138	107355	123941	91432	0.884421	0.766066	0.677525	0.652443	0.962979
1747	211	2	0E19	PA14_65320	PA4945	miaA	delta 2-isopentenylpyrophosphate transferase	109563	66083	82901	48111	0.756651	0.603151	0.456375	0.439117	0.962185
3098	26	3	0A26	PA14_10040	PA4163		amidase family protein	227140	143859	116707	71109	0.513811	0.633349	0.325422	0.313062	0.96202
3089	17	3	0A17	PA14_53890	PA0800		hypothetical protein	238726	162267	125891	82320	0.527345	0.679721	0.358447	0.34483	0.962011
1706	170	2	0D26	PA14_26590	PA2897		putative transcriptional regulator, GntR family	184783	123596	110231	70921	0.596543	0.668871	0.39901	0.383807	0.961897
1546	10	2	0A10	PA14_27500	PA2828		putative aminotransferase	247814	153786	125749	75043	0.507433	0.62057	0.314898	0.30282	0.961645
620	620	1	0M44	PA14_04390	PA0336	ygdP	di)nucleoside polyphosphate hydrolase	186152	99753	103224	53189	0.554515	0.535869	0.297147	0.285729	0.961574
4900	292	4	0G04	PA14_11240	PA4070		putative transcriptional regulator	174183	119407	114075	75190	0.654915	0.685526	0.448961	0.431672	0.961492
4868	260	4	0F20	PA14_67440	PA5106		putative chlorohydrolase	152767	115283	113658	82464	0.743996	0.754633	0.561444	0.539802	0.961454
902	902	1	0S38	PA14_56280			conserved hypothetical protein	150187	114065	115790	84540	0.770972	0.759487	0.585543	0.562898	0.961327
5867	1259	4	1A11	PA14_27770	PA2812		putative ABC transporter, ATP-binding protein	196514	127741	118359	73949	0.602293	0.650035	0.391512	0.376304	0.961157
2387	851	2	0R35	PA14_07770	PA0595	ostA	organic solvent tolerance protein OstA precursor	128644	93520	71132	49690	0.552937	0.726967	0.401967	0.38626	0.960924
2534	998	2	0U38	PA14_71740	PA5436		putative biotin carboxylase subunit of a transcarboxylase	167345	98391	99196	56028	0.592763	0.587953	0.348517	0.334805	0.960657
1079	1079	1	0W23	PA14_16430	PA3708		putative methyl-accepting chemotaxis transducer	126415	123022	104368	97565	0.825598	0.97316	0.803439	0.771783	0.9606
2393	857	2	0R41	PA14_46810	PA1351		putative sigma-70 factor, ECF subfamily	209240	146088	158907	106541	0.759448	0.698184	0.530235	0.509181	0.960293
2629	1093	2	0W37	PA14_07600	PA0583		putative 2-amino-4-hydroxy-6-hydroxymethyldihydropteridine pyrophosphokinase	153326	136569	55573	47509	0.36245	0.89071	0.322838	0.309856	0.959789
3608	536	3	0L08	PA14_15820	PA3758		putative N-acetylglucosamine-6-phosphate deacetylase	155651	116301	107264	76894	0.689131	0.747191	0.514913	0.494015	0.959416
286	286	1	0F46	PA14_36110	PA2211		putative hydrolase	176983	138108	133323	99813	0.75331	0.780346	0.587842	0.563969	0.959389
435	435	1	0J03	PA14_24430	PA3070		putative MoxR-like ATPase	54328	45443	51080	40983	0.940215	0.836456	0.786449	0.754362	0.959201
1224	1224	1	0Z24	PA14_10700	PA4117		putative bacteriophytochrome	137229	115014	124860	100346	0.909866	0.838117	0.762574	0.73123	0.958897
1817	281	2	0F41	PA14_32390	PA2494	mexF	RND multidrug efflux transporter MexF	191474	128270	100825	64759	0.526573	0.669908	0.352755	0.338213	0.958775
5617	1009	4	0V01	PA14_18810	PA3519		hypothetical protein	159497	82937	99478	49590	0.623698	0.519991	0.324317	0.310915	0.958675
37	37	1	0A37	PA14_00380	PA0031	betC	choline sulfatase	260521	174116	101619	65106	0.390061	0.668338	0.260692	0.249907	0.958628
1238	1238	1	0Z38	PA14_60550	PA4576		putative ATP-dependent protease	172997	107867	122006	72897	0.705249	0.623519	0.439737	0.421377	0.958249
567	567	1	0L39	PA14_12540	PA3968		possible pseudouridylate synthase	161700	121790	104333	75289	0.645226	0.753185	0.485974	0.465609	0.958094
162	162	1	0D18	PA14_24330	PA3079		putative export protein	141632	112524	97977	74576	0.691772	0.794481	0.5496	0.526548	0.958057
1859	323	2	0G35	PA14_36060	PA2216		conserved hypothetical protein	175124	110673	95288	57648	0.544117	0.631969	0.343865	0.329184	0.957304
1684	148	2	0D04	PA14_04240	PA0325		putative permease of ABC transporter	147433	106144	69934	48197	0.474344	0.719947	0.341503	0.326908	0.957262
1278	1278	1	1A30	PA14_11340	PA4061		putative thioredoxin	137286	109800	86185	65954	0.627777	0.79979	0.50209	0.480413	0.956827
957	957	1	0T45	PA14_41270	PA1798		putative two-component sensor	194498	133342	108083	70878	0.555702	0.68557	0.380973	0.364415	0.956538
5370	762	4	0P42	PA14_20840	PA3342		conserved hypothetical protein	163598	108277	106666	67524	0.652001	0.661848	0.431525	0.412743	0.956476
543	543	1	0L15	PA14_46270	PA1405		putative helicase	116677	100655	100341	82780	0.85999	0.862681	0.741896	0.70948	0.956306
1271	1271	1	1A23	PA14_45970	PA1429		putative cation-transporting P-type ATPase	146547	125167	123686	100986	0.844002	0.854108	0.720869	0.689103	0.955934
5505	897	4	0S33	PA14_57570	PA4431		putative cytochrome c reductase, iron-sulfur subun	72208	66339	55115	48396	0.763281	0.918721	0.701242	0.67023	0.955776
962	962	1	0U02	PA14_59940			Conserved hypothetical protein	168677	130197	106022	78212	0.62855	0.771872	0.48516	0.463679	0.955724
1419	1419	1	1D27	PA14_26670	PA2891		putative biotin carboxylase/biotin carboxyl carrier protein	169351	148658	125728	105452	0.742411	0.87781	0.651696	0.622683	0.955482
340	340	1	0H04	PA14_01140			conserved hypothetical protein	208150	128228	119328	70201	0.573279	0.616037	0.353161	0.337262	0.95498
750	750	1	0P30	PA14_60650	PA4583		conserved hypothetical protein	117086	103873	106098	89885	0.906154	0.887151	0.803896	0.767684	0.954954
6073	1465	4	1E25	PA14_20170	PA3395	nosY	nitrous-oxide reductase, nosY component	185146	162936	134182	112743	0.724736	0.880041	0.637797	0.608941	0.954756
319	319	1	0G31	PA14_05790	PA0443		putative permease for cytosine/purines, uracil, thiamine, allantoin	132299	114113	107445	88467	0.812138	0.862539	0.7005	0.66869	0.954589
1537	1	2	0A01	PA14_13110	PA3924		probable medium-chain acyl-CoA ligase	269979	164409	144044	83734	0.533538	0.60897	0.324908	0.31015	0.954577
492	492	1	0K12	PA14_39530	PA1932		putative hydroxylase molybdopterin-containing subunit	130318	115028	122196	102952	0.937676	0.882672	0.82766	0.790006	0.954506
3896	824	3	0R08	PA14_62900	PA4755	greA	transcription elongation factor GreA	174936	117886	116503	74926	0.665975	0.673881	0.448788	0.428305	0.95436
2577	1041	2	0V33	PA14_11060	PA4086	cupB1	putative fimbrial subunit CupB1	147186	121865	86633	68440	0.588595	0.827966	0.487337	0.46499	0.954145
6114	1506	4	1F18	PA14_36100	PA2212	pdxA	putative pyridoxal phosphate biosynthesis protein	221188	173427	113269	84708	0.512094	0.784071	0.401518	0.382968	0.953802
5131	523	4	0K43	PA14_42820	PA1677		putative hydrolase, isochorismatase family	160792	114148	97835	66239	0.608457	0.709911	0.43195	0.411955	0.953708
1047	1047	1	0V39	PA14_45710	PA1450		conserved hypothetical protein	169055	122933	112254	77839	0.664009	0.727178	0.482852	0.460436	0.953575
4493	1421	3	1D29	PA14_12670	PA3958		possible nuclease or phosphatase	153905	147667	87410	79943	0.567948	0.959469	0.544928	0.519431	0.95321
415	415	1	0I31	PA14_21870	PA3258		putative EAL domain/GGDEF domain protein	130712	110790	101761	82159	0.778513	0.847589	0.659859	0.62855	0.952552
6105	1497	4	1F09	PA14_44800	PA1519		putative transporter	236237	168296	121567	82474	0.514598	0.712403	0.366601	0.349116	0.952304
615	615	1	0M39	PA14_38140	PA2040		putative glutamine synthetase	153069	123035	110623	84656	0.7227	0.803788	0.580898	0.553058	0.952074
984	984	1	0U24	PA14_61380			conserved hypothetical protein	121331	123541	92737	89889	0.764331	1.01821	0.778253	0.740858	0.95195
3716	644	3	0N20	PA14_49740	PA1132		hypothetical protein	122147	113850	93042	82522	0.761722	0.932074	0.709981	0.675596	0.951569
3201	129	3	0C33	PA14_48890	PA0727		conserved hypothetical protein	173525	153137	163192	136996	0.940452	0.882507	0.829956	0.789489	0.951242
4846	238	4	0E46					213558	153541	141134	96490	0.66087	0.718966	0.475143	0.451821	0.950916
5273	665	4	0N41	PA14_68860	PA5214	gcvH1	glycine cleavage system protein H1	181537	125486	110945	72923	0.611143	0.691242	0.422447	0.401698	0.950882
40	40	1	0A40	PA14_56030	PA4311		putative glycosyl transferase	255341	179623	126130	84360	0.493967	0.703463	0.347488	0.330382	0.950773
1239	1239	1	0Z39	PA14_48280	PA1237		putative multidrug resistance efflux pump	172911	114151	115998	72806	0.670854	0.660172	0.442879	0.421061	0.950735
4963	355	4	0H19	PA14_05550	PA0427	oprM	major intrinsic multiple antibiotic resistance efflux outer membrane protein OprM precursor	146552	106268	114067	78635	0.778338	0.725121	0.56439	0.536567	0.950704
317	317	1	0G29					142028	136989	110791	101591	0.780064	0.964521	0.752389	0.715289	0.95069
460	460	1	0J28					109508	99587	91869	79421	0.838925	0.909404	0.762922	0.725253	0.950626
138	138	1	0C42	PA14_02230	PA0177	cheW	putative purine-binding chemotaxis protein	30279	29139	36138	33058	1.1935	0.96235	1.14857	1.09178	0.95056
1768	232	2	0E40	PA14_68510	PA5187		putative acyl-CoA dehydrogenase	202219	111740	115078	60442	0.569076	0.552569	0.314454	0.298894	0.950517
3624	552	3	0L24	PA14_32060	PA2519	xylS	transcriptional regulator XylS	124752	103663	85843	67801	0.688109	0.830953	0.571786	0.543486	0.950506
5708	1100	4	0W44	PA14_03450	PA0266	gabT	4-aminobutyrate aminotransferase	175979	129960	103387	72552	0.587496	0.738497	0.433864	0.412276	0.950243
988	988	1	0U28	PA14_21970	PA3249	phnR	putative regulator of 2-aminoethylphosphonate uptake and metabolism operon	113380	89177	96241	71921	0.848836	0.786532	0.667637	0.634336	0.950122
3560	488	3	0K08	PA14_58580	PA4515		putative iron-regulated protein	154761	105429	116331	75293	0.751682	0.681238	0.512074	0.486511	0.950081
1190	1190	1	0Y38	PA14_27520	PA2826		putative glutathione peroxidase	168532	107505	105077	63667	0.623484	0.637891	0.397715	0.377774	0.949862
560	560	1	0L32	PA14_54570	PA0752		conserved hypothetical protein	114777	103797	92336	79284	0.804482	0.904336	0.727522	0.690766	0.949477
97	97	1	0C01	PA14_48990	PA0718		hypothetical protein of bacteriophage Pf1	54454	46962	47168	38618	0.866199	0.862416	0.747024	0.709186	0.949348
2721	1185	2	0Y33	PA14_47130	PA1323		conserved hypothetical protein	162666	130128	108703	82549	0.668259	0.79997	0.534587	0.507475	0.949284
568	568	1	0L40	PA14_31800	PA2533		putative sodium:alanine symporter	164565	128224	104815	77523	0.636922	0.779169	0.49627	0.471078	0.949238
75	75	1	0B27	PA14_07480			putative reverse transcriptase	190804	136510	122527	83208	0.642162	0.715446	0.459432	0.436091	0.949197
1781	245	2	0F05	PA14_54810	PA0732		hypothetical protein	174679	129376	98696	69384	0.565014	0.74065	0.418477	0.397209	0.949176
1658	122	2	0C26	PA14_31930			hypothetical protein	189938	148922	118532	88208	0.624056	0.784056	0.489295	0.464404	0.949129
2463	927	2	0T15	PA14_01080	PA0089		conserved hypothetical protein	83640	67433	65940	50441	0.788379	0.806229	0.635614	0.603073	0.948804
3389	317	3	0G29	PA14_66450	PA5026		conserved hypothetical protein	138802	129408	128709	113840	0.927285	0.932321	0.864527	0.820161	0.948682
3809	737	3	0P17	PA14_38860	PA1982	exaA	PQQ-linked alcohol dehydrogenase	124204	108199	87385	72139	0.70356	0.871139	0.612899	0.580811	0.947645
980	980	1	0U20	PA14_61170	PA4622		putative transmembrane protein	107577	107653	109526	103847	1.01812	1.00071	1.01884	0.965327	0.94748
4286	1214	3	0Z14	PA14_55320	PA0696		conserved hypothetical protein	166782	132267	138290	103893	0.829166	0.793053	0.657573	0.622927	0.947312
1435	1435	1	1D43	PA14_37830	PA2062		putative pyridoxal-phosphate dependent enzyme	166861	150102	112775	96079	0.675862	0.899563	0.60798	0.575803	0.947074
211	211	1	0E19	PA14_67440	PA5106		putative chlorohydrolase	105732	87791	85012	66850	0.804033	0.830316	0.667602	0.632259	0.94706
4779	171	4	0D27	PA14_15740	PA3763	purL	phosphoribosylformylglycinamidine synthase	189947	145718	133803	97209	0.704423	0.767151	0.540399	0.511769	0.947022
217	217	1	0E25	PA14_38530	PA2008	fahA	fumarylacetoacetase	48923	47670	61025	56301	1.24737	0.974388	1.21542	1.15081	0.946839
1598	62	2	0B14	PA14_03270			Hypothetical protein	231635	149523	181711	111038	0.784471	0.645511	0.506385	0.479366	0.946644
1136	1136	1	0X32	PA14_63540	PA4808	selA	L-seryl-tRNA(ser) selenium transferase	152886	120898	121992	91310	0.797928	0.790772	0.630979	0.597242	0.946533
999	999	1	0U39	PA14_68500	PA5186		putative alcohol dehydrogenase, iron-containing	164685	119329	110272	75627	0.669593	0.724589	0.48518	0.459222	0.946498
5806	1198	4	0Y46					178608	98383	122369	63788	0.685126	0.550832	0.377389	0.35714	0.946343
1919	383	2	0H47	PA14_57560	PA4430		putative cytochrome b	194104	121851	123710	73488	0.637339	0.627761	0.400097	0.378601	0.946274
4707	99	4	0C03	PA14_13470	PA3898		putative transcriptional regulator, AraC family	187362	131139	94108	62328	0.502279	0.699923	0.351557	0.332661	0.946251
5323	715	4	0O43	PA14_68890	PA5216		putative iron ABC transporter, permease protein	175517	113308	96944	59217	0.552334	0.645567	0.356569	0.337386	0.946202
4586	1514	3	1F26	PA14_36550	PA2167		conserved hypothetical protein	147320	67502	133124	57712	0.903638	0.4582	0.414047	0.391746	0.946139
633	633	1	0N09	PA14_27730	PA2815		putative acyl-CoA dehydrogenase	140133	123955	115557	96659	0.824624	0.884553	0.729423	0.689766	0.945633
3762	690	3	0O18	PA14_04000	PA0306		putative transcriptional regulator	123825	102776	90812	71262	0.73339	0.83001	0.608721	0.575506	0.945434
1390	1390	1	1C46	PA14_27100	PA2862	lipA	lactonizing lipase precursor	163028	132396	109734	84240	0.673099	0.812106	0.546628	0.516721	0.945289
1061	1061	1	0W05	PA14_56970			conserved hypothetical protein	139954	101131	114920	78496	0.821127	0.722602	0.593348	0.56087	0.945264
2198	662	2	0N38					190072	133454	125711	83431	0.661386	0.702123	0.464375	0.438944	0.945237
3850	778	3	0Q10	PA14_15720	PA3764		putative periplasmic binding transport protein	156588	112845	101532	69143	0.648402	0.720649	0.46727	0.44156	0.944977
1133	1133	1	0X29	PA14_68900	PA5217		putative iron ABC transporter, periplasmic iron-binding protein	135252	120916	124344	104976	0.919351	0.894005	0.821904	0.776151	0.944333
6047	1439	4	1D47					191770	141978	105963	74062	0.552553	0.740356	0.409085	0.386202	0.944063
2243	707	2	0O35	PA14_24860	PA3032	snr1	cytochrome c Snr1	71474	59542	61792	48594	0.864538	0.833058	0.720211	0.679884	0.944007
682	682	1	0O10	PA14_16820	PA3676		putative efflux transmembrane protein	114978	109385	79331	71246	0.689967	0.951356	0.656404	0.619649	0.944006
1011	1011	1	0V03	PA14_67310	PA5097		putative amino acid permease	145210	99205	101621	65538	0.699821	0.683183	0.478106	0.451333	0.944001
4873	265	4	0F25	PA14_67990	PA5147	mutY	A/G-specific adenine glycosylase	130994	84633	107113	65324	0.817694	0.646083	0.528298	0.498679	0.943935
238	238	1	0E46	PA14_48800	PA1198		putative lipoprotein	177077	159678	146413	124605	0.826832	0.901743	0.745591	0.703677	0.943785
1010	1010	1	0V02	PA14_57780	PA4448	hisD	histidinol dehydrogenase	171936	110811	107273	65243	0.623912	0.64449	0.402105	0.379461	0.943686
117	117	1	0C21	PA14_08560	PA0668	tyrZ	tyrosyl-tRNA synthetase 2	148013	119576	99018	75477	0.668982	0.807875	0.540454	0.509935	0.943531
5924	1316	4	1B20	PA14_35050	PA2283		putative protease	193652	133238	147129	95508	0.75976	0.688028	0.522736	0.493194	0.943486
1904	368	2	0H32	PA14_41780	PA1762		putative peptidase	168959	112240	99054	62080	0.586261	0.664303	0.389455	0.367426	0.943438
790	790	1	0Q22	PA14_23950	PA3106		putative short-chain dehydrogenase	113278	99643	93463	77558	0.825076	0.879632	0.725764	0.68467	0.943378
1258	1258	1	1A10	PA14_38460	PA2014		acyl-CoA carboxyltransferase beta chain	106616	87405	90460	69959	0.848466	0.819811	0.695582	0.656177	0.943351
1312	1312	1	1B16	PA14_50810	PA1048		probable outer membrane protein precursor	154955	117522	116042	82995	0.748875	0.758427	0.567967	0.535607	0.943025
4479	1407	3	1D15	PA14_14470	PA3831	pepA	leucine aminopeptidase	157485	49870	119106	35557	0.756301	0.316665	0.239494	0.22578	0.942739
519	519	1	0K39	PA14_69980	PA5301		putative transcriptional regulator	144278	107813	108908	76694	0.754848	0.747259	0.564067	0.531571	0.94239
996	996	1	0U36	PA14_11940	PA4012		hypothetical protein	158934	104699	102767	63797	0.646602	0.658758	0.425954	0.401406	0.942369
5328	720	4	0O48	PA14_17250	PA3641		putative Na+/alanine symporter	211757	188319	185563	155496	0.876302	0.889317	0.77931	0.734313	0.942262
480	480	1	0J48	PA14_71890	PA5445		putative coenzyme A transferase	199172	157423	172559	128507	0.866382	0.790387	0.684777	0.645206	0.942213
4048	976	3	0U16	PA14_68560	PA5190		putative nitroreductase	156251	108367	102521	66978	0.65613	0.693544	0.455055	0.428656	0.941987
6042	1434	4	1D42	PA14_41030	PA1817		conserved hypothetical protein	172569	97483	94978	50522	0.550377	0.564893	0.310904	0.292764	0.941654
2823	1287	2	1A39	PA14_69760	PA5284		putative fimbrial protein	170053	113460	82911	52090	0.48756	0.667204	0.325302	0.306316	0.941637
5321	713	4	0O41	PA14_47930	PA1259		conserved hypothetical protein	182009	134038	130934	90791	0.719382	0.736436	0.529779	0.498827	0.941576
1201	1201	1	0Z01	PA14_66830	PA5057	phaD	poly(3-hydroxyalkanoic acid) depolymerase	218700	143259	110413	68077	0.504861	0.655048	0.330708	0.31128	0.941255
2060	524	2	0K44	PA14_72620	PA5503		putative ATP-binding component of ABC transporter	185976	123556	88462	55301	0.475664	0.664365	0.316014	0.297356	0.940956
5008	400	4	0I16	PA14_51560		RS11	possible acetyltransferase	145330	109576	104734	74304	0.720663	0.753981	0.543366	0.511278	0.940945
4959	351	4	0H15	PA14_61920	PA4681		hypothetical protein	166174	104507	110383	65317	0.664262	0.628901	0.417755	0.393064	0.940896
820	820	1	0R04	PA14_69990	PA5302	dadX	catabolic alanine racemase	176779	112910	150722	90558	0.852601	0.638707	0.544562	0.512267	0.940694
5222	614	4	0M38	PA14_63920	PA4835		conserved hypothetical protein	147734	122929	103454	80975	0.700272	0.832097	0.582694	0.548114	0.940654
4833	225	4	0E33	PA14_03980	PA0305		putative penicillin amidase	171799	109159	111511	66633	0.649078	0.635388	0.412416	0.387854	0.940444
4718	110	4	0C14	PA14_23920	PA3108	purF	amidophosphoribosyltransferase	96080	66932	75145	49225	0.782109	0.696628	0.544839	0.512333	0.94034
4920	312	4	0G24	PA14_66340	PA5019		conserved hypothetical protein	169172	138967	137125	105899	0.810566	0.821454	0.665842	0.625984	0.940139
945	945	1	0T33	PA14_13030	PA3930	cioA	CioA, cyanide insensitive terminal oxidase	39163	41971	39960	40243	1.02035	1.0717	1.09351	1.02758	0.939705
3553	481	3	0K01	PA14_44650	PA1530		hypothetical protein	237897	145116	118276	67770	0.497173	0.609995	0.303273	0.284871	0.939322
2732	1196	2	0Y44	PA14_58760		pilC	type 4 fimbrial biogenesis protein pilC	98742	45627	74587	32374	0.755373	0.462083	0.349045	0.327865	0.939319
70	70	1	0B22	PA14_10260	PA4150		putative acetoin dehydrogenase E1 component	189328	127300	135344	85448	0.714865	0.672378	0.48066	0.451323	0.938965
808	808	1	0Q40	PA14_18070			putative periplasmic metal-binding protein	164383	122250	194003	135466	1.18019	0.74369	0.877695	0.824088	0.938923
1159	1159	1	0Y07	PA14_56870	PA4373		conserved hypothetical protein	146793	93084	117558	69988	0.800842	0.634117	0.507828	0.47678	0.938862
5228	620	4	0M44	PA14_12810	PA3947		probable two-component response regulator	183139	124628	95149	60782	0.519545	0.68051	0.353556	0.33189	0.93872
5767	1159	4	0Y07	PA14_44380	PA1553		putative cytochrome c oxidase, cbb3-type, subunit II	106997	85233	58188	43509	0.543828	0.796592	0.43321	0.406638	0.938663
4218	1146	3	0X42	PA14_17580	PA3613		conserved hypothetical protein	177935	117771	109599	68089	0.61595	0.661877	0.407683	0.382662	0.938628
3078	6	3	0A06	PA14_28110	PA2782		hypothetical protein	263067	171110	155717	95068	0.591929	0.650443	0.385016	0.361383	0.938619
2885	1349	2	1C05	PA14_21860	PA3259		conserved hypothetical protein	141994	176169	121034	140939	0.852388	1.24068	1.05754	0.99257	0.938565
4001	929	3	0T17					115835	112246	87985	79987	0.759572	0.969016	0.736037	0.690525	0.938166
6144	1536	4	1F48	PA14_39090	PA1967		hypothetical protein	279960	159149	140571	74908	0.502111	0.56847	0.285435	0.267567	0.937399
327	327	1	0G39	PA14_20240	PA3389		putative ring-cleaving dioxygenase	176630	141043	122944	92026	0.696054	0.798522	0.555815	0.52101	0.937381
2044	508	2	0K28	PA14_53730	PA0815		probable transcriptional regulator	133041	106128	97260	72711	0.731053	0.797709	0.583167	0.546531	0.937176
3751	679	3	0O07	PA14_15610				163408	120653	114854	79472	0.702866	0.738354	0.518964	0.486341	0.937137
1285	1285	1	1A37	PA14_34680	PA2317		putative amino acid oxidase	167752	115022	117671	75574	0.701458	0.685667	0.480967	0.45051	0.936677
1921	385	2	0I01	PA14_70640	PA5351	rubA1	Rubredoxin 1	236964	119400	112229	52959	0.473612	0.503874	0.238641	0.22349	0.936511
3309	237	3	0E45	PA14_57870	PA4455		putative toluene tolerance ABC efflux transporter	163211	122904	88542	62421	0.5425	0.753037	0.408523	0.382456	0.936192
1830	294	2	0G06	PA14_64510	PA4879		putative exported protein	35837	32669	34619	29541	0.966013	0.9116	0.880617	0.824316	0.936066
1035	1035	1	0V27	PA14_65950	PA4987		putative transcriptional regulator	111944	106671	95983	85587	0.85742	0.952896	0.817032	0.764552	0.935767
1125	1125	1	0X21	PA14_23540	PA3135	act	putative transcriptional activator	132159	108366	108304	83098	0.819498	0.819967	0.671961	0.628773	0.935728
79	79	1	0B31	PA14_44340	PA1557		putative cytochrome oxidase subunit (cbb3-type)	184258	131834	110961	74274	0.602205	0.715486	0.430869	0.403098	0.935546
1038	1038	1	0V30	PA14_30990			hypothetical	124797	104787	100399	78858	0.804499	0.83966	0.675505	0.63189	0.935434
1078	1078	1	0W22	PA14_21210	PA3310		conserved hypothetical protein	128335	125728	117024	107197	0.911863	0.979686	0.89334	0.83529	0.93502
1743	207	2	0E15	PA14_51680	PA0975		probable radical activating enzyme	148579	103012	85635	55510	0.57636	0.693315	0.399599	0.373606	0.934952
472	472	1	0J40	PA14_22630	PA3216		putative membrane protein	166893	116488	103482	67527	0.62005	0.69798	0.432783	0.404613	0.93491
1763	227	2	0E35	PA14_69590	PA5270		putative ABC-type amino acid transporter	197016	121726	99140	57240	0.503208	0.617848	0.310906	0.290535	0.934478
1718	182	2	0D38	PA14_49750	PA1131		probable MFS transporter	208788	124053	115398	64065	0.552704	0.594158	0.328393	0.306842	0.934374
4830	222	4	0E30	PA14_55040			putative ferric enterobactin transport ATP-bindin	173741	142107	125764	96070	0.723859	0.817924	0.592062	0.55295	0.933939
520	520	1	0K40	PA14_17810	PA3593		putative acyl-CoA dehydrogenase	159669	122680	108023	77505	0.676543	0.76834	0.519815	0.48541	0.933814
5373	765	4	0P45	PA14_17250	PA3641		putative Na+/alanine symporter	180994	115103	99173	58880	0.547935	0.635949	0.348459	0.325315	0.933581
553	553	1	0L25	PA14_03350			Hypothetical protein	142241	127292	118315	98755	0.831793	0.894904	0.744374	0.694279	0.932702
4385	1313	3	1B17	PA14_11030	PA4088		putative aminotransferase	157084	117993	122081	85520	0.77717	0.751146	0.583768	0.544422	0.9326
4962	354	4	0H18	PA14_25970	PA2944	cobN	cobalamin biosynthetic protein CobN	145447	121161	104977	81537	0.721754	0.833025	0.601239	0.560596	0.9324
363	363	1	0H27	PA14_54230	PA0777		hypothetical protein	132437	117303	102493	84627	0.7739	0.885727	0.685464	0.638998	0.932213
2970	1434	2	1D42	PA14_40830	PA1833		putative alcohol dehydrogenase, zinc-containing	191540	114182	103734	57637	0.541579	0.596126	0.322849	0.300914	0.932056
5999	1391	4	1C47	PA14_59870			Conserved Hypothetical protein	179656	123550	96349	61750	0.536297	0.687703	0.368813	0.343712	0.931942
5463	855	4	0R39	PA14_38500	PA2010		putative transcriptional regulator, IclR family	166793	120229	105701	70987	0.633726	0.720828	0.456807	0.425599	0.931683
1050	1050	1	0V42	PA14_50180	PA1099	fleR	two-component response regulator	185887	120389	115000	69374	0.618655	0.647646	0.40067	0.373205	0.931453
81	81	1	0B33	PA14_60830	PA4598	mexD	multidrug efflux RND transporter MexD	191605	149509	115998	84297	0.605402	0.780298	0.472394	0.439952	0.931325
3813	741	3	0P21	PA14_61190	PA4624		putative hemolysin activation/secretion protein	125736	97390	95445	68826	0.75909	0.774559	0.587961	0.547385	0.930989
1236	1236	1	0Z36	PA14_43280	PA1642	selD	selenophosphate synthetase	163961	104267	104692	61965	0.638518	0.635926	0.40605	0.377925	0.930736
6142	1534	4	1F46					263739	166619	116266	68361	0.440837	0.631757	0.278502	0.259199	0.930691
584	584	1	0M08	PA14_29240	PA2698		putative hydrolase	124982	106462	104758	83050	0.838185	0.851819	0.713981	0.664496	0.930691
3437	365	3	0H29	PA14_07940	PA0609	trpE	anthranilate synthetase component I	131928	114606	111408	90068	0.844461	0.868701	0.733584	0.682706	0.930644
5921	1313	4	1B17	PA14_20440	PA3373	phnN	ATP-binding component of phosphonate transport	187528	131240	135782	88414	0.724063	0.699842	0.506729	0.471471	0.930419
3873	801	3	0Q33	PA14_21690	PA3272		putative ATP-dependent DNA helicase	121109	77114	89648	53095	0.740226	0.636732	0.471326	0.438407	0.930157
512	512	1	0K32	PA14_71420	PA5411		putative ferredoxin	127613	102529	98455	73570	0.771512	0.803437	0.619861	0.576509	0.93006
4701	93	4	0B45	PA14_16190	PA3728		hypothetical protein	184750	111194	61045	34166	0.330419	0.601862	0.198867	0.184931	0.929923
1420	1420	1	1D28					154975	125143	101458	76183	0.654673	0.807504	0.528652	0.491583	0.92988
216	216	1	0E24	PA14_53670	PA0820		hypothetical protein	135634	112215	102632	78949	0.756683	0.827337	0.626032	0.582074	0.929783
6136	1528	4	1F40	PA14_22380	PA3232		putative nuclease	247958	182485	144817	99092	0.584038	0.735951	0.429824	0.399632	0.929758
1182	1182	1	0Y30	PA14_13510	PA3895		putative transcriptional regulator, LysR family	133575	100457	96037	67118	0.718974	0.752064	0.540715	0.502474	0.929277
151	151	1	0D07	PA14_22450	PA3227	ppiA	peptidyl-prolyl cis-trans isomerase A	271671	171433	108943	63864	0.401011	0.631032	0.25305	0.235078	0.928978
477	477	1	0J45	PA14_58270	PA4491		conserved hypothetical protein	171342	111447	108253	65409	0.631795	0.650436	0.410942	0.381745	0.928951
5569	961	4	0U01	PA14_40840	PA1832		putative protease	208800	131480	117784	68869	0.5641	0.629693	0.35521	0.329832	0.928556
4975	367	4	0H31	PA14_57770	PA4447	hisC1	histidinol-phosphate aminotransferase	149793	126132	117671	91956	0.785557	0.842042	0.661472	0.613887	0.928062
1364	1364	1	1C20	PA14_12700	PA3955		conserved hypothetical protein	161018	115352	111646	74186	0.693376	0.716392	0.496729	0.460731	0.92753
4819	211	4	0E19					169838	115534	107018	67499	0.630118	0.68026	0.428644	0.397432	0.927183
4472	1400	3	1D08	PA14_40820			putative hydrolase	172238	80571	100276	43468	0.582194	0.467789	0.272344	0.252372	0.926665
426	426	1	0I42	PA14_27570	PA2822		putative GAF domain-containing protein	176664	126047	113858	75277	0.644489	0.713484	0.459833	0.426103	0.926647
1967	431	2	0I47	PA14_10530	PA4132		putative transcriptional regulator, GntR family	107565	84563	72754	52985	0.676372	0.786157	0.531735	0.492586	0.926375
4839	231	4	0E39	PA14_21670	PA3274		conserved hypothetical protein	193724	142175	121017	82268	0.624688	0.733905	0.458461	0.424666	0.926285
4399	1327	3	1B31	PA14_38990	PA1975		conserved hypothetical protein	73074	80630	83784	85628	1.14656	1.1034	1.26512	1.1718	0.926234
1742	206	2	0E14	PA14_48350	PA1231		putative membrain protein	162871	108395	101728	62708	0.624592	0.665527	0.415683	0.385016	0.926226
1910	374	2	0H38	PA14_53420	PA0838		probable glutathione peroxidase	186652	125405	147871	92007	0.792228	0.671865	0.532271	0.492933	0.926095
1610	74	2	0B26	PA14_08430	PA0657		putative ATPase associated with various cellular activities	179498	145588	99062	74391	0.551884	0.811084	0.447624	0.414439	0.925864
1857	321	2	0G33	PA14_51550		RS12	putative transposase	174183	106570	87687	49664	0.503419	0.611828	0.308006	0.285125	0.925715
1014	1014	1	0V06	PA14_72650	PA5506		putative transcriptional regulator	131723	93748	113857	75003	0.864367	0.711706	0.615175	0.569399	0.92559
1697	161	2	0D17	PA14_29210	PA2701		putative MFS transporter	172892	129555	111722	77488	0.646195	0.749341	0.48422	0.448187	0.925585
1782	246	2	0F06	PA14_18850	PA3516		putative lyase	165278	117550	110892	72989	0.670942	0.711226	0.477192	0.441614	0.925443
1669	133	2	0C37	PA14_63470	PA4803	PA4803	Putative methyltransferase	204270	113636	117863	60675	0.576996	0.556303	0.320985	0.297033	0.925382
2331	795	2	0Q27	PA14_00890	PA0075		putative serine/threonine phosphoprotein phosphatase	111578	84220	83671	58432	0.749888	0.754808	0.566022	0.523687	0.925207
4828	220	4	0E28	PA14_72630	PA5504		putative permease of ABC transporter	163149	128923	106712	78009	0.654077	0.790216	0.516862	0.478146	0.925093
177	177	1	0D33	PA14_13070	PA3926		probable MFS transporter	150490	122352	113893	85660	0.756814	0.813024	0.615308	0.569207	0.925076
1154	1154	1	0Y02	PA14_18960	PA3488		hypothetical protein	155753	108037	97712	62695	0.627352	0.693643	0.435159	0.402528	0.925015
1969	433	2	0J01	PA14_60760	PA4591		conserved hypothetical protein	229291	116185	128495	60218	0.560401	0.506714	0.283963	0.262627	0.924862
5270	662	4	0N38	PA14_48770	PA1201		putative transcriptional regulator	154291	135352	115605	93792	0.749266	0.877251	0.657295	0.60789	0.924837
5075	467	4	0J35	PA14_40160	PA1883		putative NADH-ubiquinone/plastoquinone oxidoreductase	141370	121842	112628	89767	0.79669	0.861866	0.68664	0.634979	0.924763
903	903	1	0S39	PA14_55610	PA0669		probable DNA polymerase alpha chain	158260	107413	102266	64187	0.64619	0.678712	0.438577	0.405579	0.924762
3453	381	3	0H45	PA14_31400	PA2561		putative methyl-accepting chemotaxis transducer	160193	123523	105713	75373	0.65991	0.771089	0.508849	0.470514	0.924662
4295	1223	3	0Z23	PA14_59760			cupD5	151441	111531	104549	71192	0.690361	0.736465	0.508427	0.470097	0.924611
5793	1185	4	0Y33	PA14_33770	PA2389		putative ABC export system, membrane fusion protein	168427	123788	123222	83698	0.731605	0.734965	0.537704	0.496939	0.924187
3905	833	3	0R17	PA14_73070	PA5541		putative dihydroorotase	113435	88869	94964	68747	0.837167	0.783435	0.655866	0.606048	0.924042
3899	827	3	0R11	PA14_53290	PA0849	trxB2Ê	thioredoxin reductase 2	159579	108310	116273	72872	0.728623	0.678723	0.494534	0.456652	0.923398
554	554	1	0L26	PA14_16720	PA3684		conserved hypothetical protein	127687	113994	102004	84073	0.79886	0.892761	0.713191	0.65843	0.923218
3496	424	3	0I40	PA14_15270	PA3773		putative permease	146856	136004	115811	99005	0.788602	0.926104	0.730328	0.674164	0.923097
5199	591	4	0M15	PA14_71510	PA5419	soxG	sarcosine oxidase gamma subunit	132185	100056	101890	71193	0.770814	0.756939	0.583459	0.538586	0.923092
3669	597	3	0M21	PA14_42250	PA1725	pscL	type III export protein PscL	108271	106028	94438	85331	0.872237	0.979283	0.854168	0.788124	0.922681
1318	1318	1	1B22	PA14_26560	PA2900		putative outer membrane protein precursor	146994	120395	138768	104857	0.944039	0.819047	0.773212	0.713342	0.92257
834	834	1	0R18	PA14_28520			hypothetical protein	87934	68467	94720	68012	1.07717	0.778618	0.838705	0.773444	0.922188
331	331	1	0G43	PA14_70110	PA5310		putative cardiolipin synthase	174333	125359	105702	70088	0.606322	0.719078	0.435993	0.402035	0.922114
1060	1060	1	0W04	PA14_11740	PA4027			137022	90953	107122	65565	0.781787	0.663784	0.518938	0.4785	0.922076
2435	899	2	0S35	PA14_59680			Hypothetical protein	136034	110078	92123	68704	0.677206	0.809195	0.547991	0.50505	0.921639
1235	1235	1	0Z35	PA14_03590	PA0276		putative membrane protein	173023	107375	114139	65280	0.659675	0.620582	0.409383	0.377291	0.921609
964	964	1	0U04	PA14_19210	PA3469		putative dihydrofolate reductase	142224	99864	122387	79193	0.860523	0.70216	0.604225	0.556819	0.921543
4908	300	4	0G12	PA14_50630	PA1064		hypothetical protein	178645	71920	125058	46396	0.700036	0.402586	0.281825	0.259711	0.921532
3578	506	3	0K26	PA14_54040	PA0789		probable amino acid permease	115606	97430	85120	66108	0.736294	0.842776	0.620531	0.571839	0.921531
4970	362	4	0H26	PA14_05500	PA0422		putative cytochrome b561	144184	110694	94693	66977	0.656751	0.767727	0.504206	0.464524	0.921299
1080	1080	1	0W24	PA14_42700	PA1686	alkA	DNA-3-methyladenine glycosidase II	126438	122870	110044	98508	0.87034	0.971781	0.845779	0.779101	0.921164
266	266	1	0F26	PA14_60230	PA4545	comL	competence lipoprotein ComL	54846	62447	75653	79336	1.37937	1.13859	1.57054	1.44652	0.921038
995	995	1	0U35	PA14_60060			hypothetical protein	163729	110289	103854	64430	0.634304	0.673607	0.427272	0.393516	0.920997
1135	1135	1	0X31	PA14_66560	PA5035	gltD	glutamate synthase small chain	137419	112870	112594	85141	0.819348	0.821357	0.672977	0.619572	0.920644
4978	370	4	0H34	PA14_72380	PA5483	algB	two-component response regulator AlgB	123080	86003	104090	66954	0.84571	0.698757	0.590946	0.543988	0.920537
763	763	1	0P43	PA14_53650	PA0822		hypothetical protein	214820	129523	104005	57709	0.48415	0.602937	0.291912	0.268639	0.920274
944	944	1	0T32	PA14_72020	PA5456		conserved hypothetical protein	132107	100988	92077	64755	0.696988	0.764441	0.532806	0.490171	0.91998
4913	305	4	0G17	PA14_65670	PA4968		putative esterase	157815	107199	109480	68415	0.693724	0.67927	0.471226	0.433514	0.919971
5602	994	4	0U34	PA14_08540	PA0667		putative metallopeptidase	114277	59089	98106	46659	0.858493	0.517068	0.443899	0.408297	0.919797
3163	91	3	0B43	PA14_55520	PA0678		probable type II secretion system protein	193361	122960	118841	69504	0.614607	0.635909	0.390834	0.359452	0.919705
6119	1511	4	1F23	PA14_27990	PA2794		putative sialidase	234322	171254	130848	87911	0.558411	0.730849	0.408114	0.375172	0.919281
2748	1212	2	0Z12	PA14_13010	PA3931		conserved hypothetical protein	137452	93211	93238	58119	0.678331	0.678135	0.46	0.422831	0.919198
2055	519	2	0K39	PA14_59840			Conserved hypothetical protein	169367	104221	102747	58114	0.606653	0.615356	0.373308	0.343125	0.919147
6048	1440	4	1D48	PA14_01380	PA0113		putative cytochrome c oxidase assembly factor	221317	162161	124182	83607	0.561105	0.732709	0.411127	0.37777	0.918866
2315	779	2	0Q11	PA14_47380	PA1302		putative heme utilization protein precursor	134033	107605	102670	75712	0.766005	0.802825	0.614968	0.564876	0.918545
1098	1098	1	0W42	PA14_01840	PA0149		putative sigma-70 factor, ECF subfamily	122362	94342	87067	61654	0.711553	0.771007	0.548612	0.503866	0.918437
12	12	1	0A12	PA14_26850	PA2880		putative membrane protein	230963	140191	119602	66665	0.517841	0.606985	0.314321	0.288639	0.918294
3574	502	3	0K22	PA14_19620	PA3439	folX	D-erythro-7,8-dihydroneopterin triphosphate epimerase	135364	108123	107420	78776	0.793564	0.798757	0.633865	0.581957	0.918108
764	764	1	0P44	PA14_60730	PA4589		putative outer membrane protein	201893	130861	94893	56438	0.470016	0.64817	0.30465	0.279544	0.91759
5604	996	4	0U36	PA14_61600	PA4657		putative oxidoreductase	143482	100972	114429	73888	0.797515	0.703726	0.561232	0.514964	0.91756
635	635	1	0N11	PA14_30660	PA2585	uvrC	excinuclease ABC subunit C	102616	88165	84443	66548	0.822903	0.859174	0.707017	0.648515	0.917255
1282	1282	1	1A34	PA14_10250	PA4151	acoB	acetoin catabolism protein AcoB	170086	110673	113047	67461	0.664646	0.650688	0.432478	0.396629	0.917108
5761	1153	4	0Y01	PA14_22550			putative LysR-family transcriptional regulator	220342	155572	124749	80727	0.566161	0.706048	0.399737	0.366371	0.916532
129	129	1	0C33	PA14_31310	PA2568		hypothetical protein	167805	140999	122006	93957	0.72707	0.840255	0.610924	0.559918	0.916509
1249	1249	1	1A01	PA14_51090	PA1023		probable short-chain dehydrogenase	218808	163862	105228	72222	0.480915	0.748885	0.36015	0.33007	0.91648
1778	242	2	0F02	PA14_54640	PA0745		probable enoyl-CoA hydratase/isomerase	120355	61221	84032	39171	0.698201	0.50867	0.355154	0.325462	0.916397
5368	760	4	0P40	PA14_57050	PA4389		putative short chain dehydrogenase	167510	117615	119588	76943	0.713916	0.702137	0.501267	0.459334	0.916346
1845	309	2	0G21	PA14_10040	PA4163		amidase family protein	138134	108015	96311	69011	0.697229	0.781958	0.545204	0.499595	0.916345
494	494	1	0K14	PA14_67260	PA5093	hutH	histidine/phenylalanine ammonia-lyase	120217	108361	90505	74746	0.752847	0.901378	0.6786	0.621759	0.916238
5688	1080	4	0W24	PA14_37070	PA2127		putative phosphoadenosine phosphosulfate sulfotransferase	149797	113286	105693	73235	0.705575	0.756263	0.533601	0.488895	0.916219
383	383	1	0H47	PA14_25320	PA2997	nqrC	Na+-translocating NADH:ubiquinone oxidoreductase subunit Nrq3	172122	145717	148000	114788	0.859855	0.846591	0.727946	0.666899	0.916138
3026	1490	2	1F02	PA14_14210	PA3850		hypothetical protein	230494	132764	148186	78177	0.642906	0.575998	0.370312	0.339172	0.915906
5010	402	4	0I18	PA14_53800	PA0809	mntH2	NRAMP protein MntH2	141219	106725	107092	74123	0.75834	0.755741	0.573109	0.52488	0.915847
2118	582	2	0M06	PA14_18450	PA3548	algI	alginate o-acetyltransferase AlgI	159602	99769	107930	61782	0.676245	0.625111	0.422728	0.3871	0.91572
92	92	1	0B44	PA14_02770	PA0227		putative CoA transferase, subunit B	190654	129104	141965	88028	0.744621	0.677164	0.504231	0.461716	0.915684
5200	592	4	0M16					129971	103038	99718	72385	0.767233	0.792777	0.608244	0.556932	0.915639
3406	334	3	0G46	PA14_17780	PA3595		putative major facilitator family transporter	176444	159084	125170	103313	0.709404	0.901612	0.639607	0.585529	0.915451
5464	856	4	0R40	PA14_10620	PA4124	hpcB	homoprotocatechuate 2,3-dioxygenase	152237	116285	98622	68958	0.647819	0.763842	0.494831	0.452965	0.915393
1001	1001	1	0U41	PA14_21590	PA3282		conserved hypothetical protein	173086	118843	111075	69810	0.641733	0.686612	0.440622	0.403326	0.915355
2056	520	2	0K40	PA14_32580	PA2479		probable two-component response regulator	176055	127230	105948	70083	0.601789	0.722672	0.434896	0.398074	0.915332
1013	1013	1	0V05	PA14_40950	PA1823		putative NADH pyrophosphatase	142000	109839	140330	99337	0.988239	0.773514	0.764417	0.699556	0.91515
367	367	1	0H31	PA14_62100	PA4691	PA4691		127078	125531	113035	102177	0.889493	0.987826	0.878665	0.804049	0.915081
1719	183	2	0D39	PA14_01030	PA0085		conserved hypothetical protein	204001	120861	113439	61498	0.556071	0.592453	0.329446	0.301459	0.91505
3904	832	3	0R16	PA14_55930	PA4305		putative pilus assembly protein	143856	108935	114801	79547	0.798027	0.75725	0.604306	0.552963	0.915037
776	776	1	0Q08	PA14_26640	PA2893		putative very-long-chain acyl-CoA synthetase	132333	105507	111631	81437	0.843561	0.797284	0.672558	0.615394	0.915006
1207	1207	1	0Z07	PA14_49530			hypothetical protein	148948	95423	106338	62331	0.713927	0.640646	0.457375	0.418475	0.91495
1681	145	2	0D01	PA14_17050	PA3657	map	methionine aminopeptidase, type I	248747	112948	114717	47659	0.461179	0.454068	0.209407	0.191596	0.914948
5104	496	4	0K16	PA14_52020	PA0946		conserved hypothetical protein	141556	104672	109690	74208	0.774888	0.739439	0.572982	0.524231	0.914916
471	471	1	0J39	PA14_43420	PA1631		putative acyl-CoA dehydrogenase	158538	120559	109447	76142	0.690352	0.760442	0.524973	0.480276	0.914859
451	451	1	0J19	PA14_22280			putative pirin-related protein	107004	107618	82067	75493	0.766953	1.00574	0.771353	0.705516	0.914646
3671	599	3	0M23	PA14_61260	PA4629		putative membrane protein	111552	83261	90846	62005	0.814383	0.746387	0.607845	0.555839	0.914443
566	566	1	0L38	PA14_54830	PA0730		putative transferase	150295	117184	105798	75429	0.703936	0.779693	0.548854	0.501873	0.914402
1138	1138	1	0X34	PA14_62670	PA4737		conserved hypothetical protein	153701	102311	103961	63274	0.676385	0.66565	0.450235	0.411669	0.914343
3949	877	3	0S13	PA14_16050	PA3737	dsbC	thiol:disulfide interchange protein DsbC	152869	114864	116711	80180	0.763471	0.751388	0.573663	0.524501	0.914302
783	783	1	0Q15	PA14_23430		ORF_11		69864	73188	80471	77073	1.15182	1.04758	1.20663	1.10319	0.914274
1096	1096	1	0W40	PA14_33690	PA2397	pvdE	pyoverdine biosynthesis protein PvdE	141429	83145	103973	55883	0.73516	0.587892	0.432195	0.395131	0.914243
665	665	1	0N41	PA14_37410	PA2095		hypothetical protein	180047	121058	106226	65290	0.58999	0.672369	0.396691	0.362628	0.914131
2443	907	2	0S43	PA14_46760	PA1355		conserved hypothetical protein	178830	116908	112408	67172	0.628575	0.653738	0.410923	0.375619	0.914086
2636	1100	2	0W44	PA14_51150	PA1019	mucK	cis,cis-muconate transporter MucK	67974	69211	43266	40266	0.636508	1.0182	0.648091	0.592374	0.914028
6054	1446	4	1E06					48170	42671	39148	31689	0.812705	0.885842	0.719928	0.657858	0.913782
3614	542	3	0L14	PA14_20900	PA3336		putative MFS transporter	139854	88521	94356	54567	0.674675	0.632953	0.427038	0.390171	0.91367
5971	1363	4	1C19	PA14_64500	PA4878		putative transcriptional regulator	204327	149523	148277	99129	0.725685	0.731783	0.531044	0.485149	0.913576
144	144	1	0C48	PA14_46200	PA1411		putative membrane protein	225031	135232	126386	69376	0.561638	0.600948	0.337516	0.308295	0.913426
2444	908	2	0S44					167498	112094	88759	54255	0.529911	0.669226	0.35463	0.323914	0.913387
5057	449	4	0J17	PA14_60050		parE	putative plasmid stablization protein	137831	97929	101333	65756	0.735197	0.710501	0.522358	0.477077	0.913314
6115	1507	4	1F19	PA14_60850	PA4599	mexC	multidrug efflux RND membrane fusion protein	227966	158944	102784	65445	0.450874	0.697227	0.314362	0.287082	0.913223
904	904	1	0S40	PA14_37690	PA2072		putative sensory box protein	165128	116732	110248	71149	0.667652	0.706918	0.471975	0.430872	0.912912
824	824	1	0R08	PA14_44260	PA1565		putative oxidoreductase	139506	110413	108245	78196	0.775916	0.791457	0.614105	0.560521	0.912745
80	80	1	0B32	PA14_19020	PA3484		hypothetical protein	186439	147902	117687	85205	0.631236	0.7933	0.500759	0.457013	0.91264
4467	1395	3	1D03	PA14_22350	PA3234		putative sodium/proline:solute symporter	218677	111676	122905	57270	0.562039	0.510689	0.287027	0.261893	0.912433
5147	539	4	0L11	PA14_43870	PA1595		hypothetical protein	171365	112015	121710	72575	0.710238	0.653663	0.464257	0.423511	0.912235
3051	1515	2	1F27	PA14_03830	PA0293	aguB	N-carbamoylputrescine amidohydrolase	238814	146670	123185	69002	0.51582	0.61416	0.316796	0.288936	0.912058
4964	356	4	0H20	PA14_68140	PA5160	pmrB	drug efflux transporter	138954	109176	102261	73279	0.735934	0.785699	0.578223	0.527362	0.912039
159	159	1	0D15	PA14_52300	PA0924		hypothetical protein	144018	113851	90463	65223	0.628137	0.790533	0.496563	0.452881	0.912031
3251	179	3	0D35					154796	131699	113059	87721	0.730374	0.850791	0.621396	0.566688	0.91196
5252	644	4	0N20	PA14_35670	PA2237		putative glycosyl hydrolase	135789	121417	100558	81994	0.740546	0.894159	0.662166	0.603834	0.911907
866	866	1	0S02	PA14_61980	PA4685		conserved hypothetical protein	175293	112997	97393	57233	0.555601	0.644618	0.35815	0.326499	0.911625
3856	784	3	0Q16	PA14_16580	PA3697		conserved hypothetical protein	147310	120218	106953	79546	0.72604	0.816089	0.592513	0.53999	0.911356
663	663	1	0N39	PA14_21840	PA3261		putative periplasmic binding protein	146772	121906	108899	82415	0.74196	0.830581	0.616258	0.561517	0.911172
4932	324	4	0G36	PA14_53410	PA0839		probable transcriptional regulator	174502	131463	118785	81537	0.680709	0.753361	0.512819	0.467255	0.91115
2022	486	2	0K06	PA14_34130	PA2361		conserved hypothetical protein	36665	41109	38136	38953	1.04012	1.12121	1.16619	1.0624	0.911005
5820	1212	4	0Z12					183189	114293	107859	61294	0.588785	0.623908	0.367348	0.334594	0.910838
3334	262	3	0F22	PA14_02970	PA0239		putative permease	35084	39150	41140	41805	1.17261	1.11589	1.30851	1.19157	0.910629
13	13	1	0A13	PA14_28280	PA2770		putative phenazine biosynthesis protein, PhzF family	229760	140049	129191	71703	0.562287	0.609545	0.342739	0.312078	0.910541
940	940	1	0T28	PA14_40630	PA1847		conserved hypothetical protein	111937	96256	99460	77875	0.888536	0.859912	0.764063	0.695704	0.910533
134	134	1	0C38	PA14_39440	PA1941		hypothetical protein	173219	129481	127021	86450	0.733297	0.747499	0.548139	0.499079	0.910498
3945	873	3	0S09	PA14_42690	PA1687	speE	spermidine synthase	154599	100026	107374	63246	0.694532	0.647003	0.449364	0.409097	0.91039
4829	221	4	0E29	PA14_33120	PA2436		hypothetical protein	161960	139629	117176	91963	0.723487	0.86212	0.623733	0.567813	0.910346
982	982	1	0U22	PA14_48970	PA0720		helix destabilizing protein of bacteriophage Pf1	123057	107153	101312	80290	0.823293	0.870759	0.71689	0.652462	0.910128
414	414	1	0I30	PA14_21000	PA3329		hypothetical protein	118854	107635	86361	71172	0.726614	0.905607	0.658027	0.598819	0.910022
3600	528	3	0K48	PA14_61250	PA4628	lysP	APC family lysine-specific permease	227851	168153	131443	88273	0.576881	0.737995	0.425736	0.387415	0.90999
1722	186	2	0D42	PA14_54370	PA0767	lepA	GTP-binding protein LepA	228475	106156	128600	54371	0.562862	0.464629	0.261522	0.237974	0.909956
4634	26	4	0A26	PA14_24380	PA3075		conserved hypothetical protein	249666	139135	126238	63996	0.505628	0.557285	0.281778	0.256326	0.909674
4942	334	4	0G46	PA14_73370	PA5565	gidA	glucose-inhibited division protein A	188133	153807	120629	89707	0.64119	0.817544	0.524201	0.476828	0.909627
4287	1215	3	0Z15	PA14_11590	PA4040		hypothetical protein	177356	122167	115358	72279	0.650432	0.688824	0.448033	0.407536	0.909612
3047	1511	2	1F23	PA14_17690	PA3602		putative glutamate synthase, large subunit	228928	162053	115455	74329	0.504329	0.707878	0.357003	0.324683	0.909468
1715	179	2	0D35	PA14_52380	PA0918		cytochrome b561	202140	115718	114326	59520	0.565578	0.572465	0.323774	0.294449	0.90943
586	586	1	0M10	PA14_11790	PA4023		putative amino acid transporter	124637	115205	114344	96109	0.917416	0.924324	0.84799	0.771111	0.90934
5616	1008	4	0U48	PA14_23630	PA3130		putative thioesterase	215579	159976	160019	107964	0.742275	0.742076	0.550825	0.500809	0.909199
1685	149	2	0D05	PA14_29820	PA2651		putative exported protein	149126	98873	69126	41670	0.463541	0.663017	0.307335	0.279428	0.909196
1896	360	2	0H24	PA14_37730	PA2070		putative TonB dependent receptor	135434	108808	109733	80129	0.810232	0.803402	0.650943	0.591646	0.908907
1752	216	2	0E24	PA14_26390	PA2913		putative iron transport system substrate-binding protein	152582	104771	93701	58475	0.614103	0.686654	0.421676	0.383237	0.908842
1931	395	2	0I11	PA14_07210	PA0554		conserved hypothetical protein	111161	87196	82674	58930	0.743732	0.784412	0.583392	0.530132	0.908706
3087	15	3	0A15					232957	153708	126805	76022	0.544328	0.659813	0.359155	0.326335	0.90862
4820	212	4	0E20	PA14_48810	PA1197		putative transcriptional regulator, Sir2 family	165216	118404	117044	76174	0.70843	0.716662	0.507705	0.461057	0.90812
182	182	1	0D38	PA14_47250	PA1314		conserved hypothetical protein	170233	132268	112647	79474	0.661722	0.776982	0.514147	0.466854	0.908018
786	786	1	0Q18	PA14_54770	PA0735		hypothetical protein	126052	125849	110807	100447	0.879058	0.99839	0.877642	0.79687	0.907966
900	900	1	0S36	PA14_08210	PA0633		putative major tail protein V	131174	105660	114542	83669	0.873207	0.805495	0.703364	0.637847	0.906853
2821	1285	2	1A37	PA14_66820	PA5056	phaC1	poly(3-hydroxyalkanoic acid) synthase 1	172162	118372	104656	65248	0.607893	0.687562	0.417964	0.378992	0.906758
4899	291	4	0G03	PA14_01710	PA0139	ahpC	alkyl hydroperoxide reductase subunit C	173673	94584	110594	54613	0.636794	0.54461	0.346804	0.314459	0.906732
3215	143	3	0C47	PA14_55590	PA0671		hypothetical protein	176704	150957	107486	83241	0.608283	0.854293	0.519652	0.471076	0.906522
6134	1526	4	1F38	PA14_20520			hypothetical protein	232893	163616	130681	83171	0.56112	0.702537	0.394208	0.357121	0.905921
3593	521	3	0K41	PA14_66270	PA5014	glnE	glutamate-ammonia-ligase adenylyltransferase	139899	115252	113965	85049	0.814623	0.823823	0.671105	0.607931	0.905866
5226	618	4	0M42	PA14_03240	PA5267	hcpC	Secreted protein Hcp	201385	138955	110045	68781	0.546441	0.689997	0.377042	0.34154	0.905839
461	461	1	0J29	PA14_19970	PA3411		hypothetical protein	121749	118961	108352	95890	0.889962	0.9771	0.869582	0.787604	0.905727
4604	1532	3	1F44	PA14_48160	PA1243		putative sensor/response regulator hybrid	158616	122763	96145	67389	0.606149	0.773964	0.469138	0.424856	0.905611
785	785	1	0Q17	PA14_30910			hypothetical	43915	61151	54147	68277	1.233	1.39249	1.71693	1.55475	0.905544
5775	1167	4	0Y15	PA14_03580	PA0275		putative putative transcriptional regulator	164606	125855	114182	79039	0.693669	0.764583	0.530367	0.480171	0.905355
244	244	1	0F04					46544	50209	43729	42706	0.93952	1.07874	1.0135	0.91754	0.905319
427	427	1	0I43	PA14_35980		PAGI-1(7)	putative acyl-CoA dehydrogenase	198771	134195	124606	76136	0.626882	0.675124	0.423223	0.383034	0.90504
3079	7	3	0A07	PA14_48700	PA1207	kefB	glutathione-regulated potassium-efflux system protein KefB	259087	182629	163950	104591	0.632799	0.704894	0.446057	0.403691	0.905021
2008	472	2	0J40	PA14_27330	PA2843		putative phospho-2-dehydro-3-deoxyheptonate aldolase	181290	110201	120871	66478	0.666727	0.607871	0.405284	0.366694	0.904782
4919	311	4	0G23	PA14_37060	PA2128	cupA1	fimbrial subunit CupA1	50915	55751	57912	57372	1.13743	1.09498	1.24546	1.12682	0.904742
1699	163	2	0D19	PA14_02090	PA0167		putative transcriptional regulator, TetR family	161482	104660	96967	56856	0.600482	0.648122	0.389185	0.352089	0.904682
4852	244	4	0F04	PA14_08300	PA0641		putative phage-related protein, tail component	173188	101331	96017	50816	0.554409	0.585093	0.324381	0.293415	0.90454
798	798	1	0Q30	PA14_09750	PA4186		putative oxidoreductase	126502	107969	106338	82063	0.840603	0.853496	0.717452	0.648709	0.904185
5118	510	4	0K30	PA14_62830	PA4748	tpiA	triosephosphate isomerase	44328	54197	45613	50410	1.02899	1.22264	1.25808	1.1372	0.903922
401	401	1	0I17	PA14_53940	PA0796	prpB	carboxyphosphonoenolpyruvate phosphonomutase	102865	83850	89828	66183	0.873261	0.815146	0.711835	0.643397	0.903856
5830	1222	4	0Z22	PA14_59070			Conserved Hypothetical Protein	150285	119674	107908	77661	0.718022	0.796314	0.571771	0.516758	0.903785
5107	499	4	0K19	PA14_35600	PA2242		putative acetyltransferase	147293	114722	113473	79863	0.77039	0.778869	0.600033	0.542205	0.903626
3999	927	3	0T15	PA14_65320	PA4945	miaA	delta 2-isopentenylpyrophosphate transferase	134160	120306	92718	75130	0.6911	0.896735	0.619734	0.560003	0.903618
4810	202	4	0E10	PA14_51450	PA0994	cupC3	usher CupC3	184210	110176	94165	50886	0.511183	0.5981	0.305738	0.276239	0.903514
5436	828	4	0R12	PA14_46880	PA1345	gshB	glutathione synthase	147582	110463	105820	71537	0.717025	0.748486	0.536683	0.484727	0.903191
6020	1412	4	1D20	PA14_19830	PA3421		conserved hypothetical protein	199938	140643	120157	76336	0.600971	0.703433	0.422743	0.381798	0.903145
529	529	1	0L01	PA14_38140	PA2040		putative glutamine synthetase	210015	135717	108072	63060	0.514592	0.646225	0.332542	0.300264	0.902936
1729	193	2	0E01	PA14_50630	PA1064		hypothetical protein	236826	73325	133862	37410	0.565234	0.309615	0.175005	0.157964	0.902626
3655	583	3	0M07	PA14_57730	PA4444	mltB1	soluble and membrane-bound lytic transglycosylase	171161	124064	125874	82346	0.735413	0.724838	0.533055	0.481103	0.902538
619	619	1	0M43	PA14_48060	PA1249	aprA	alkaline metalloproteinase precursor	184411	110286	102066	55082	0.55347	0.598045	0.331	0.298692	0.902392
1095	1095	1	0W39	PA14_23840	PA3114	truA	tRNA-pseudouridine synthase I	173388	108894	125519	71125	0.72392	0.628037	0.454648	0.410207	0.902252
5614	1006	4	0U46	PA14_09220	PA4230	pchB	salicylate biosynthesis protein PchB	183062	124963	108960	67105	0.595208	0.682627	0.406305	0.36657	0.902204
796	796	1	0Q28	PA14_04040	PA0309		conserved hypothetical protein	115835	101346	98319	77600	0.848785	0.874917	0.742616	0.669918	0.902106
330	330	1	0G42	PA14_49440	PA1157		probable two-component response regulator	182461	133352	107764	71044	0.590614	0.730852	0.431651	0.389365	0.902037
1938	402	2	0I18	PA14_01960	PA0157		putative RND efflux membrane fusion protein precursor	107346	72611	73498	44840	0.684683	0.67642	0.463134	0.417715	0.901931
1922	386	2	0I02	PA14_28440	PA2756		hypothetical protein	178573	125095	103621	65465	0.580272	0.700526	0.406496	0.366601	0.901856
1178	1178	1	0Y26	PA14_35520	PA2248	bkdA2	2-oxoisovalerate dehydrogenase, beta subunit	99026	94915	92186	79683	0.930927	0.958486	0.89228	0.804667	0.90181
4728	120	4	0C24	PA14_04340	PA0333		putative epimerase	183654	124801	117706	72112	0.640912	0.679544	0.435528	0.392651	0.901553
1633	97	2	0C01	PA14_25770	PA2960	pilZ	type 4 fimbrial biogenesis protein PilZ	259145	148457	124292	64179	0.479623	0.572872	0.274763	0.247657	0.901347
844	844	1	0R28	PA14_65110	PA4930	alr	biosynthetic alanine racemase	123821	101007	98906	72722	0.798782	0.81575	0.651607	0.587316	0.901335
2335	799	2	0Q31					136981	118075	96609	75051	0.705273	0.861981	0.607932	0.547894	0.901242
774	774	1	0Q06	PA14_30600	PA2589		putative permease	151680	108364	125584	80808	0.827954	0.714425	0.591511	0.532753	0.900665
1733	197	2	0E05	PA14_64470	PA4875		conserved hypothetical protein	145770	106380	86095	56589	0.590622	0.72978	0.431024	0.388207	0.900663
3802	730	3	0P10	PA14_53540	PA0829		probable hydrolase	147196	105569	98704	63754	0.670562	0.7172	0.480927	0.433123	0.900601
817	817	1	0R01	PA14_05910			putative bacterial periplasmic transport system	212864	162473	101552	69767	0.477075	0.763271	0.364137	0.327754	0.900083
987	987	1	0U27	PA14_36080	PA2214		putative MFS transporter	107344	97935	96455	79206	0.89856	0.912347	0.819799	0.737871	0.900064
3492	420	3	0I36	PA14_46570				86811	71094	64204	47325	0.739584	0.818952	0.605683	0.54515	0.900058
3432	360	3	0H24	PA14_38190	PA2036		hypothetical protein	120782	115928	100026	86383	0.828153	0.959812	0.794871	0.715198	0.899765
2365	829	2	0R13	PA14_57880	PA4456		putative toluene tolerance ABC efflux transporter	127339	124611	68935	60675	0.54135	0.978577	0.529753	0.476484	0.899446
3095	23	3	0A23	PA14_59210			putative DNA helicase	221270	164111	120530	80394	0.544719	0.741678	0.404006	0.36333	0.899318
1033	1033	1	0V25	PA14_43170	PA1650		putative transporter, bile acid/Na+ symporter family	110187	99594	96464	78376	0.875457	0.903863	0.791294	0.7113	0.898908
1789	253	2	0F13	PA14_59480			Conserved hypothetical protein	144652	100994	80330	50405	0.555333	0.698186	0.387726	0.348457	0.898721
99	99	1	0C03	PA14_56390	PA4338		putative acyltransferase	35823	39367	41347	40835	1.1542	1.09893	1.26839	1.13991	0.898707
185	185	1	0D41	PA14_16830	PA3675		conserved hypothetical protein	186933	130393	123882	77649	0.662708	0.697539	0.462264	0.415384	0.898585
1897	361	2	0H25	PA14_73140	PA5546		putative cyclopropan-fatty-acyl-phospholipid synthase	124967	108942	97908	76687	0.783471	0.871766	0.683003	0.613658	0.89847
5085	477	4	0J45	PA14_65540	PA4959		conserved hypothetical protein	173311	121536	111810	70446	0.645141	0.70126	0.452411	0.406472	0.898456
1716	180	2	0D36	PA14_10940	PA4094		putative transcriptional regulator, AraC family	197943	116052	129538	68224	0.654421	0.58629	0.38368	0.344665	0.898313
68	68	1	0B20	PA14_51470	PA0992	cupC1	fimbrial subunit CupC1	173304	120358	99619	62144	0.574822	0.694491	0.399209	0.358584	0.898236
132	132	1	0C36	PA14_46880	PA1345	gshB	glutathione synthase	173663	131887	118698	80965	0.683496	0.759442	0.519076	0.466219	0.898171
678	678	1	0O06	PA14_31680	PA2543		putative outer membrane protein	135086	98598	113544	74433	0.840531	0.729891	0.613496	0.551005	0.898139
5271	663	4	0N39					145392	122467	122008	92299	0.839166	0.842323	0.706849	0.634829	0.898111
163	163	1	0D19	PA14_52900	PA0879		probable acyl-CoA dehydrogenase	124868	115852	99446	82849	0.796409	0.927796	0.738905	0.663493	0.897941
1247	1247	1	0Z47	PA14_54580	PA0751		conserved hypothetical protein	43443	45114	45053	42009	1.03706	1.03846	1.07695	0.966991	0.897898
1494	1494	1	1F06	PA14_16150	PA3731		putative phage shock protein	224849	183483	116272	85172	0.517111	0.816028	0.421977	0.378796	0.89767
5513	905	4	0S41	PA14_32400	PA2493	mexE	RND multidrug efflux membrane fusion protein MexE precursor	174591	129186	105922	70350	0.606686	0.739935	0.448909	0.402942	0.897603
179	179	1	0D35	PA14_01320	PA0108	coIII	cytochrome c oxidase, subunit III	173051	140392	98944	72045	0.571762	0.811275	0.463856	0.416322	0.897524
5325	717	4	0O45	PA14_43540	PA1622		putative hydrolase	179569	119942	102400	61388	0.570254	0.667944	0.380898	0.341863	0.897519
515	515	1	0K35	PA14_32890	PA2453		hypothetical protein	142214	117096	105949	78290	0.744997	0.823379	0.613415	0.550508	0.897449
1808	272	2	0F32	PA14_57740	PA4445		conserved hypothetical protein	174042	118962	88130	54059	0.506372	0.683525	0.346118	0.310609	0.897408
5647	1039	4	0V31	PA14_26590	PA2897		putative transcriptional regulator, GntR family	146435	127034	109394	85130	0.747048	0.867511	0.648073	0.58135	0.897045
2010	474	2	0J42	PA14_09900	PA4175	prpL	Pvds-regulated endoprotease, lysyl class	176009	101256	106008	54703	0.602287	0.575289	0.346489	0.310797	0.896988
164	164	1	0D20	PA14_63500	PA4805		putative class III aminotransferase	133102	122487	108248	89344	0.813271	0.920249	0.748412	0.671245	0.896892
4490	1418	3	1D26	PA14_47580	PA1285		putative transcriptional regulator, MarR family	160690	133310	108318	80582	0.674081	0.82961	0.559224	0.501475	0.896734
484	484	1	0K04	PA14_44740	PA1523	xdhB	xanthine dehydrogenase	69685	66166	59518	50672	0.854101	0.949501	0.81097	0.727158	0.896652
399	399	1	0I15	PA14_62440	PA4719		putative transporter	124798	119253	140595	120458	1.12658	0.955568	1.07652	0.965224	0.896611
555	555	1	0L27	PA14_38750	PA1991		putative iron-containing alcohol dehydrogenase	123396	105391	102274	78302	0.828828	0.854088	0.707891	0.634559	0.896407
1417	1417	1	1D25	PA14_17460	PA3624	pcm	L-isoaspartate protein carboxylmethyltransferase type II	144170	122098	94833	71994	0.657786	0.846903	0.557081	0.499369	0.896403
1093	1093	1	0W37	PA14_49200	PA1178	oprH	PhoP/Q and low Mg2+ inducible outer membrane prote	167814	116871	122794	76654	0.731727	0.696432	0.509598	0.45678	0.896353
858	858	1	0R42	PA14_48830	PA1196		putative transcriptional regulator	193492	137265	121643	77350	0.628672	0.709409	0.445986	0.399758	0.896347
3944	872	3	0S08	PA14_58390	PA4500		putative binding protein component of ABC transpor	166066	108798	115960	68095	0.698277	0.655149	0.457475	0.410048	0.896328
906	906	1	0S42	PA14_30520	PA2596		putative periplasmic aliphatic sulfonate-binding protein	203481	137694	112071	67974	0.550769	0.676692	0.372701	0.334056	0.89631
5077	469	4	0J37	PA14_58360	PA4497		putative binding protein component of ABC transpor	153908	126022	102972	75564	0.669049	0.818814	0.547827	0.490969	0.896212
5648	1040	4	0V32	PA14_42140	PA1732		putative transglutaminase-like domain protein	150863	115685	109825	75474	0.727978	0.766822	0.55823	0.500282	0.896194
2250	714	2	0O42	PA14_21130	PA3317		putative outer membrane lipoprotein	175275	114822	100016	58712	0.570623	0.655096	0.373813	0.334971	0.896091
1786	250	2	0F10	PA14_26570	PA2899		putative transcriptional regulator	156610	99549	80156	45654	0.511819	0.635649	0.325337	0.291514	0.896036
1368	1368	1	1C24	PA14_10650	PA4121		putative 4-hydroxyphenylacetate degradation bifunctional isomerase	154339	145063	121495	102318	0.787196	0.939899	0.739884	0.662943	0.89601
3801	729	3	0P09	PA14_45500	PA1464		putative purine-binding chemotaxis protein CheW	160803	124860	117225	81545	0.728998	0.776478	0.566051	0.507111	0.895876
345	345	1	0H09	PA14_43550	PA1621		putative hydrolase	139125	129271	123199	102531	0.885527	0.929172	0.822807	0.73697	0.895678
3919	847	3	0R31	PA14_19430	PA3454		putative acyl-CoA thiolase	113421	97691	84177	64924	0.742164	0.861313	0.639236	0.572416	0.895469
1956	420	2	0I36	PA14_32300	PA2502		putative kinase	158800	113359	105336	67333	0.663325	0.713848	0.473513	0.424011	0.895459
3627	555	3	0L27	PA14_44470	PA1546	hemN	oxygen-independent coproporphyrinogen III	119296	81127	96966	59032	0.812819	0.680048	0.552756	0.494836	0.895217
916	916	1	0T04	PA14_09820	PA4180		putative acetolactate synthase large subunit	151309	104232	131998	81399	0.872374	0.688868	0.600951	0.537965	0.89519
433	433	1	0J01	PA14_15150	PA3782		putative AraC-like transcriptional regulator	217558	153297	123127	77638	0.56595	0.704626	0.398783	0.356861	0.894875
525	525	1	0K45	PA14_53260	PA0851		hypothetical	175307	127223	114590	74414	0.653653	0.725715	0.474366	0.424478	0.894832
280	280	1	0F40	PA14_68800	PA5208		putative phosphate transport regulator	167310	129293	119476	82618	0.7141	0.772775	0.551838	0.493802	0.894831
1181	1181	1	0Y29	PA14_05150	PA0393	proC	pyrroline-5-carboxylate reductase	135297	131393	130271	113181	0.962852	0.971145	0.935069	0.836537	0.894626
3623	551	3	0L23	PA14_04650	PA0355	pfpI	protease PfpI	117853	101725	87136	67270	0.739362	0.863152	0.638181	0.570796	0.89441
1284	1284	1	1A36	PA14_69850	PA5291		putative holine-glycine betaine transporter	174943	115129	122061	71836	0.697719	0.658094	0.459165	0.410625	0.894287
1345	1345	1	1C01	PA14_65040	PA4925		putative mechanosensitive ion channel family protein	214954	169420	110174	77649	0.512547	0.788169	0.403973	0.361235	0.894206
2544	1008	2	0U48	PA14_70480	PA5339		putative endoribonuclease L-PSP	174312	133436	119625	81884	0.686269	0.765501	0.52534	0.469755	0.894193
4162	1090	3	0W34	PA14_00450	PA0036	trpB	tryptophan synthase beta chain	90060	104449	88193	91456	0.979269	1.15977	1.13573	1.0155	0.89414
590	590	1	0M14	PA14_43070	PA5267	hcpA	secreted protein Hcp	112769	99451	92835	73176	0.823232	0.8819	0.726008	0.648902	0.893794
775	775	1	0Q07	PA14_70200	PA5317		putative binding protein component of ABC dipeptide transporter	130013	103371	117537	83520	0.90404	0.795082	0.718786	0.642397	0.893725
5225	617	4	0M41	PA14_38490	PA2011	mvaB	hydroxymethylglutaryl-CoA lyase	163095	120308	104526	68898	0.64089	0.737656	0.472757	0.422441	0.89357
5993	1385	4	1C41	PA14_33480	PA2414	sndH	L-sorbosone dehydrogenase	192978	128382	125416	74555	0.649898	0.665268	0.432356	0.386339	0.893568
1863	327	2	0G39	PA14_52240	PA0930		two-component sensor	194949	132884	136200	82952	0.698644	0.681635	0.47622	0.425506	0.893507
3092	20	3	0A20	PA14_17930	PA3584	glpD	glycerol-3-phosphate dehydrogenase	231666	155619	133884	80333	0.577918	0.671739	0.38821	0.346762	0.893233
5709	1101	4	0W45	PA14_53190	PA0857	bolA	morphogene protein BolA	191930	141271	120347	79121	0.627036	0.736055	0.461533	0.412239	0.893195
514	514	1	0K34	PA14_12670	PA3958		possible nuclease or phosphatase	134034	108989	92605	67236	0.690907	0.813144	0.561807	0.501634	0.892894
3952	880	3	0S16	PA14_49910	PA1118		hypothetical protein	147571	119011	106004	76321	0.718325	0.806466	0.579305	0.517182	0.892762
728	728	1	0P08	PA14_09150	PA4236	katA	catalase	123057	98577	104755	74904	0.851272	0.801068	0.681927	0.608694	0.892608
297	297	1	0G09	PA14_32590	PA2478		probable thiol:disulfide interchange protein	139911	134851	117533	101076	0.840055	0.963834	0.809674	0.722431	0.892249
1833	297	2	0G09	PA14_26780	PA2883		hypothetical protein	184302	120351	118887	69264	0.645066	0.65301	0.421235	0.375818	0.892182
3086	14	3	0A14	PA14_66800	PA5055		conserved hypothetical protein	214924	132932	110482	60966	0.514051	0.618507	0.317944	0.283663	0.892178
5012	404	4	0I20	PA14_25020	PA3019		putative ABC transporter, ATP-binding protein	141930	104550	105080	69044	0.740365	0.736631	0.545376	0.486465	0.891982
1828	292	2	0G04	PA14_55060	PA0987		conserved hypothetical protein	159271	128358	104473	75088	0.655945	0.805909	0.528632	0.471448	0.891826
308	308	1	0G20	PA14_26540	PA2902		conserved hypothetical protein	118579	91818	108097	74644	0.911603	0.774319	0.705872	0.629488	0.891787
955	955	1	0T43	PA14_03760	PA0287		putative sodium:solute symporter	192114	130440	116006	70239	0.603839	0.678972	0.40999	0.365611	0.891756
478	478	1	0J46	PA14_65000	PA4922	azu	azurin precursor	175801	142780	129521	93797	0.736748	0.812168	0.598363	0.533541	0.891667
1396	1396	1	1D04	PA14_26870	PA2878		conserved hypothetical protein	177301	139966	114521	80611	0.645913	0.789426	0.5099	0.454656	0.891657
4142	1070	3	0W14	PA14_06940	PA0532		hypothetical protein	151162	115486	116079	79040	0.767911	0.763988	0.586675	0.522883	0.891264
495	495	1	0K15	PA14_28130	PA2780		putative transcriptional regulator	128405	121310	102078	85915	0.794969	0.944745	0.751043	0.669094	0.890886
233	233	1	0E41	PA14_22860	PA3197		putative transcriptional regulator	170514	136170	117959	83920	0.691785	0.798585	0.552449	0.492159	0.890867
3252	180	3	0D36	PA14_21750	PA3267		putative acetyltransferase	133493	125659	138141	115841	1.03482	0.941315	0.97409	0.867768	0.89085
2249	713	2	0O41	PA14_65720	PA4972		putative lipoprotein	167341	128092	132343	90207	0.790858	0.765455	0.605366	0.539061	0.890471
1892	356	2	0H20	PA14_49440	PA1157		probable two-component response regulator	135708	98095	92665	59643	0.682826	0.722839	0.493573	0.439495	0.890435
966	966	1	0U06	PA14_55920	PA4304		putative type II secretion system protein	114962	91728	88854	63127	0.772899	0.797898	0.616695	0.549112	0.890411
1048	1048	1	0V40	PA14_31900	PA2526		putative efflux transporter	177431	111837	117570	65983	0.662624	0.630313	0.41766	0.37188	0.890388
5421	813	4	0Q45	PA14_54740	PA0737		hypothetical protein	180564	136761	118469	79891	0.656105	0.75741	0.496941	0.442453	0.890353
4032	960	3	0T48	PA14_00640	PA0051	phzH	potential phenazine-modifying enzyme	204244	164186	121151	86703	0.593168	0.803872	0.476831	0.424507	0.890267
993	993	1	0U33	PA14_12030	PA4005		conserved hypothetical protein	49365	44369	57656	46130	1.16795	0.898795	1.04975	0.934468	0.890181
4921	313	4	0G25	PA14_04730	PA0361		probable gamma-glutamyltranspeptidase precursor	153044	121582	124631	88133	0.814348	0.794425	0.646938	0.575867	0.890142
862	862	1	0R46	PA14_59850			Conserved hypothetical protein	71285	71305	67829	60392	0.951519	1.00028	0.951786	0.847191	0.890107
234	234	1	0E42	PA14_64370	PA4867	ureB	urease beta subunit	172088	140719	133149	96899	0.773726	0.817715	0.632688	0.563078	0.889978
4985	377	4	0H41	PA14_72010	PA5455		putative glycosyltransferase	170800	125388	112448	73468	0.658361	0.734122	0.483317	0.430141	0.889976
1657	121	2	0C25	PA14_21890	PA3256		putative quinone oxidoreductase	180326	141216	122282	85221	0.678116	0.783115	0.531043	0.472594	0.889936
3116	44	3	0A44	PA14_53580			hypothetical protein	249685	184361	129300	84915	0.517852	0.738374	0.382369	0.340089	0.889425
3752	680	3	0O08	PA14_16130	PA3733		putative carnitine dehydratase	140670	116648	137141	101141	0.974913	0.829232	0.808429	0.718995	0.889373
6096	1488	4	1E48	PA14_20010	PA3408	hasR	Haem uptake outer membrane receptor HasR precursor	245553	159955	128956	74670	0.525166	0.651407	0.342097	0.304089	0.888898
1223	1223	1	0Z23	PA14_03700	PA0283	cysP	sulfate-binding protein precursor	135059	116315	127787	97804	0.946157	0.861216	0.814846	0.724158	0.888705
1836	300	2	0G12	PA14_58260	PA4490		conserved hypothetical protein	161863	119436	87519	57378	0.540698	0.737883	0.398972	0.354485	0.888496
1176	1176	1	0Y24	PA14_59430			Conserved hypothetical protein	133176	111204	121091	89823	0.909255	0.835015	0.759242	0.674468	0.888344
541	541	1	0L13	PA14_61130	PA4619		putative cytochrome c	118728	109082	103573	84532	0.872355	0.918755	0.801481	0.71198	0.888331
1855	319	2	0G31	PA14_59620			Conserved hypothetical protein	173858	116571	100690	59971	0.579151	0.670495	0.388318	0.344942	0.888299
209	209	1	0E17	PA14_32750	PA2465		hypothetical protein	134140	117625	107536	83746	0.80167	0.876882	0.70297	0.624318	0.888114
5994	1386	4	1C42	PA14_55330	PA0695		hypothetical protein	200030	131453	109465	63886	0.547243	0.657166	0.35963	0.319382	0.888086
3558	486	3	0K06	PA14_45250	PA1484		putative transcriptional regulator	123886	50900	110813	40429	0.894476	0.410862	0.367506	0.32634	0.887987
431	431	1	0I47	PA14_20960	PA3332		putativ isomerase	178276	156176	129346	100612	0.725538	0.876035	0.635597	0.564361	0.887923
372	372	1	0H36	PA14_25820	PA2955		putative lipoprotein	160760	128387	110461	78328	0.687117	0.798625	0.548749	0.487236	0.887902
2048	512	2	0K32	PA14_61090	PA4617		putative nucleotide methyltransferase	145896	114196	99401	69077	0.681314	0.782722	0.533279	0.473467	0.887841
1185	1185	1	0Y33	PA14_72260	PA5475		putative acetyltransferase	159328	131706	133086	97664	0.835296	0.826634	0.690484	0.612974	0.887746
298	298	1	0G10	PA14_49650	PA1140		conserved hypothetical protein	131463	105104	104463	74134	0.794619	0.799495	0.635294	0.563915	0.887645
6041	1433	4	1D41	PA14_35740		tnpA	Transposase	182573	125497	111735	68175	0.612002	0.68738	0.420678	0.373412	0.887645
5663	1055	4	0V47	PA14_52180	PA0934	relA	GTP pyrophosphokinase	189217	134469	102357	64564	0.54095	0.71066	0.384432	0.341217	0.887587
1088	1088	1	0W32	PA14_47030	PA1332		hypothetical protein	147001	120994	120556	88072	0.820103	0.823083	0.675013	0.599125	0.887576
1270	1270	1	1A22	PA14_00070	PA0006		putative histidinol-phosphatase	142486	115089	123101	88236	0.863952	0.807721	0.697832	0.619261	0.887407
5263	655	4	0N31	PA14_40800	PA1835		conserved hypothetical protein	130018	96902	103565	68483	0.796544	0.745297	0.593661	0.526719	0.887239
5320	712	4	0O40	PA14_28810			putative DNA helicase	149672	130784	108216	83894	0.723021	0.873804	0.631779	0.560519	0.887208
990	990	1	0U30	PA14_68550	PA5189		putative transcriptional regulator, LysR family	105398	97224	96672	79107	0.917209	0.922446	0.846076	0.750555	0.887101
1384	1384	1	1C40	PA14_48730	PA1205		putative pirin protein	180064	128430	119180	75398	0.661876	0.713246	0.472081	0.418729	0.886986
1659	123	2	0C27	PA14_12300	PA3983		Putative Mg2+ and Co2+ transporter CorC	190276	130732	123234	75092	0.647659	0.687065	0.444984	0.394648	0.886881
1253	1253	1	1A05	PA14_71070	PA5380		putative transcriptional regulator, AraC family	138440	89210	107213	61269	0.774437	0.644395	0.499043	0.442567	0.886832
3197	125	3	0C29	PA14_30180	PA2624	idh	monomeric isocitrate dehydrogenase	86976	54814	84544	47234	0.972038	0.63022	0.612598	0.543069	0.886502
365	365	1	0H29	PA14_08300	PA0641		putative phage-related protein, tail component	114642	116429	100997	90912	0.880977	1.01559	0.89471	0.793008	0.88633
1748	212	2	0E20					161629	111537	91445	55930	0.565771	0.69008	0.390427	0.346039	0.886309
2937	1401	2	1D09	PA14_56000	PA4309	pctA	chemotactic transducer PctA	157697	96074	110524	59670	0.700863	0.609232	0.426988	0.378384	0.88617
5390	782	4	0Q14					159580	114810	126328	80534	0.791628	0.719451	0.569538	0.504662	0.886091
4123	1051	3	0V43	PA14_12330	PA3981		PhoH family protein	172810	129639	103113	68540	0.596684	0.750182	0.447622	0.396621	0.886062
3998	926	3	0T14	PA14_13000	PA3932		probable transcriptional regulator	142618	103517	100737	64782	0.706341	0.725834	0.512687	0.454234	0.885988
5640	1032	4	0V24	PA14_18550	PA3542	alg44	alginate biosynthesis protein Alg44	119914	64511	99957	47629	0.833572	0.537977	0.448443	0.397193	0.885716
10	10	1	0A10	PA14_61450	PA4644		conserved hypothetical protein	240883	167405	146842	90380	0.609599	0.694964	0.423649	0.375203	0.885645
228	228	1	0E36	PA14_58030		fumC1	fumarate hydratase	176993	143794	130192	93670	0.735577	0.812428	0.597603	0.52923	0.885588
2140	604	2	0M28	PA14_24020	PA3101	xcpT	general secretion pathway protein G	131270	83435	105487	59373	0.803588	0.635598	0.510759	0.452297	0.885538
362	362	1	0H26	PA14_51590		RS08	hypothetical protein	126755	105945	109403	80974	0.863106	0.835825	0.721406	0.638823	0.885525
524	524	1	0K44	PA14_06260	PA0479		putative transcriptional regulator, LysR family	142007	113270	112064	79144	0.789144	0.797637	0.62945	0.557325	0.885415
1039	1039	1	0V31	PA14_63640	PA4814	fadH2	2,4-dienoyl-CoA reductase FadH2	136366	124209	110129	88788	0.807599	0.91085	0.735601	0.651101	0.885127
4237	1165	3	0Y13	PA14_03200	PA0260	PA0260	Hypothetical protein	169026	102989	109015	58769	0.64496	0.609309	0.39298	0.347692	0.884758
1711	175	2	0D31	PA14_31010			putative cation efflux system protein	181106	112220	102876	56388	0.568043	0.619637	0.351981	0.311354	0.884576
1914	378	2	0H42	PA14_43130	PA1654		putative aminotransferase	191664	115368	111785	59519	0.583234	0.601928	0.351065	0.310538	0.88456
1709	173	2	0D29	PA14_50290	PA1092	fliC	flagellin type B	175329	115772	103501	60451	0.590324	0.660313	0.389799	0.344786	0.884523
1867	331	2	0G43	PA14_52090	PA0940		hypothetical protein	172433	95719	95143	46705	0.551768	0.555108	0.306291	0.270859	0.884319
5267	659	4	0N35					138944	125179	107924	85962	0.776745	0.900931	0.699794	0.618681	0.884091
5438	830	4	0R14	PA14_69370	PA5253	algP	alginate regulatory protein AlgP	168363	128712	139619	94365	0.829274	0.764491	0.633972	0.560485	0.884085
268	268	1	0F28	PA14_71530	PA5420	purU2	formyltetrahydrofolate deformylase	132418	125784	97174	81598	0.733843	0.949901	0.697078	0.616215	0.883998
4916	308	4	0G20	PA14_00490	PA0040		putative hemolysin activation/secretion protein	154354	114755	121788	80038	0.789017	0.743453	0.586598	0.518535	0.883971
6015	1407	4	1D15	PA14_27500	PA2828		putative aminotransferase	211745	137940	127186	73213	0.600656	0.651444	0.391294	0.34576	0.883633
4984	376	4	0H40	PA14_20240	PA3389		putative ring-cleaving dioxygenase	182469	133011	122006	78585	0.66864	0.728951	0.487406	0.430676	0.883609
1184	1184	1	0Y32	PA14_47520	PA1290		putative transcriptional regulator	146286	122356	115648	85458	0.790561	0.836416	0.661238	0.584184	0.883471
718	718	1	0O46					196436	129148	121627	70640	0.619169	0.657456	0.407076	0.359608	0.883393
136	136	1	0C40	PA14_32080	PA2518	xylX	toluate 1,2-dioxygenase alpha subunit	179267	124055	115849	70804	0.646237	0.692012	0.447204	0.394964	0.883185
1540	4	2	0A04	PA14_42230	PA1726	bglX	periplasmic beta-glucosidase	248430	126421	116210	52226	0.467778	0.50888	0.238043	0.210224	0.883137
3656	584	3	0M08	PA14_43180	PA1649		putative short-chain dehydrogenase	158079	112017	116394	72828	0.736303	0.708614	0.521754	0.460706	0.882995
448	448	1	0J16	PA14_38300	PA2028		putative glutamate uptake regulatory protein	118466	112496	85534	71717	0.722013	0.949606	0.685628	0.60538	0.882958
3676	604	3	0M28	PA14_32280	PA2504		conserved hypothetical protein	116391	90819	87421	60220	0.751098	0.780292	0.586076	0.517394	0.882811
942	942	1	0T30	PA14_03070	PA0248		putative transcriptional regulator	112596	96105	97485	73449	0.865795	0.853538	0.738989	0.652323	0.882724
1237	1237	1	0Z37	PA14_64780	PA4902		putative LysR-type transcriptional regulator	170518	112210	106636	61932	0.625365	0.658054	0.411524	0.363199	0.882572
1710	174	2	0D30	PA14_14660	PA3819		putative outer membrane protein	165276	114567	106755	65311	0.64592	0.693186	0.447742	0.395163	0.882568
1111	1111	1	0X07	PA14_02360	PA0186	atsR	putative binding protein component of ABC transporter	139808	95519	120292	72528	0.860409	0.683216	0.587845	0.518769	0.882493
5096	488	4	0K08					169857	99403	102161	52735	0.601453	0.585216	0.35198	0.310467	0.882059
2353	817	2	0R01	PA14_27310	PA2844		conserved hypothetical protein	204468	127526	105251	57899	0.514755	0.623697	0.321051	0.283169	0.882006
243	243	1	0F03	PA14_33820	PA2385	pvdQ	penicillin acylase-related protein	41967	38295	38719	31162	0.922606	0.912503	0.84188	0.742536	0.881997
1062	1062	1	0W06	PA14_00340	PA0029		putative sulfate permease	136569	105668	114718	78269	0.84	0.773733	0.649936	0.57311	0.881793
2032	496	2	0K16					132996	105659	100372	70314	0.754699	0.794452	0.599573	0.528693	0.881782
969	969	1	0U09	PA14_40850	PA1831		putative phosphoglycerate mutase	137812	111538	109822	78375	0.796897	0.809349	0.644968	0.56871	0.881764
1250	1250	1	1A02	PA14_62130	PA4694	ilvC	ketol-acid reductoisomerase	171923	105795	108874	59075	0.633272	0.615363	0.389692	0.343613	0.881756
1759	223	2	0E31	PA14_42400	PA1712	exsB	exoenzyme S synthesis protein B	169569	113595	112886	66665	0.665723	0.669904	0.445971	0.393144	0.881546
721	721	1	0P01	PA14_55440	PA0686		probable type II secretion system protein	203448	142398	108806	67129	0.53481	0.699923	0.374326	0.329957	0.881469
1957	421	2	0I37	PA14_51500	PA0989		hypothetical protein	164839	115492	99840	61657	0.605682	0.700635	0.424362	0.374044	0.881426
1662	126	2	0C30	PA14_13620	PA3887	nhaP	Na+/H+ antiporter NhaP	192122	104720	120634	57954	0.627903	0.54507	0.342251	0.301652	0.881376
853	853	1	0R37	PA14_07150	PA0550		putative hydroxypyruvate isomerase	154271	119388	106023	72310	0.687252	0.773885	0.531854	0.468721	0.881296
5563	955	4	0T43	PA14_72420	PA5487		putative GGDEF domain protein	139915	91592	108262	62454	0.77377	0.654626	0.50653	0.446371	0.881233
1888	352	2	0H16	PA14_61720	PA4667		conserved hypothetical protein	101309	81786	65267	46424	0.644237	0.807293	0.520088	0.458242	0.881085
1110	1110	1	0X06	PA14_21000	PA3329		hypothetical protein	134089	89690	115780	68234	0.863456	0.668884	0.577552	0.508871	0.881082
2920	1384	2	1C40	PA14_05540	PA0426	mexB	RND multidrug efflux transporter MexB	174558	111416	106970	60153	0.612805	0.638275	0.391138	0.344602	0.881023
1046	1046	1	0V38	PA14_35920		PAGI-1(12)	Predicted symporter	161611	113647	105174	65148	0.650785	0.703213	0.457641	0.403116	0.880857
726	726	1	0P06	PA14_19800	PA3423		putative transcriptional regulator, AraC family	89972	73386	85691	61550	0.952419	0.815654	0.776844	0.684102	0.880617
1847	311	2	0G23	PA14_59540			putative DNA/RNA helicase	151884	123399	98215	70261	0.646645	0.812456	0.52537	0.462596	0.880515
1665	129	2	0C33	PA14_41430	PA1790		putative tRNA-(ms(2)io(6)a)-hydroxylase	184854	115423	118256	64989	0.639726	0.624401	0.399446	0.351569	0.880143
5275	667	4	0N43	PA14_23990	PA3103	xcpR	general secretion pathway protein E	167789	120206	101699	64124	0.606112	0.716412	0.434226	0.38217	0.880119
5407	799	4	0Q31	PA14_27450	PA2833		putative universal stress protein	121393	110174	108435	86609	0.893256	0.907581	0.810702	0.71346	0.880051
430	430	1	0I46	PA14_47890	PA1263		conserved hypothetical protein	178397	133668	136372	89879	0.76443	0.749273	0.572766	0.503815	0.879616
631	631	1	0N07	PA14_07340	PA0564		putative transcriptional regulator	148514	124698	125645	92786	0.846015	0.839638	0.710346	0.624763	0.879519
867	867	1	0S03	PA14_27640			putative protein associated with synthesis and assembly of refractile inclusion bodies	171178	123457	128320	81395	0.749629	0.72122	0.540647	0.475499	0.8795
1714	178	2	0D34	PA14_30360	PA2609		putative anthranilate phosphoribosyltransferase	194882	103827	114528	53655	0.587679	0.532769	0.313097	0.27532	0.879346
3675	603	3	0M27	PA14_28020	PA2791		hypothetical protein	106940	88662	93656	68241	0.875781	0.829082	0.726094	0.638124	0.878845
2297	761	2	0P41	PA14_40380	PA1864		putative transcriptional regulator, TetR family	182894	137433	123120	81300	0.673177	0.751435	0.505849	0.44452	0.87876
203	203	1	0E11	PA14_44090			putative proteinase inhibitor	138450	112626	115710	82706	0.835753	0.813478	0.679866	0.597371	0.878659
1844	308	2	0G20	PA14_58010	PA4469		conserved hypothetical protein	140518	110003	105165	72320	0.748409	0.782839	0.585884	0.514667	0.878445
5272	664	4	0N40	PA14_38140	PA2040		putative glutamine synthetase	161027	110918	116727	70623	0.724891	0.688816	0.499317	0.438579	0.878358
869	869	1	0S05	PA14_66700	PA5048		putative nuclease	160640	107347	135180	79340	0.841509	0.668246	0.562335	0.493899	0.878301
87	87	1	0B39	PA14_59750		cupD4	fimbrial subunit	192670	128108	126174	73684	0.654871	0.664909	0.43543	0.382436	0.878297
688	688	1	0O16	PA14_56340	PA4334	mntH1	NRAMP protein MntH1	112627	100919	98710	77681	0.876433	0.896046	0.785324	0.689719	0.87826
656	656	1	0N32	PA14_55110	PA0713		hypothetical protein	117492	106570	100414	79987	0.854645	0.90704	0.775198	0.680787	0.87821
78	78	1	0B30	PA14_70530	PA5342		putative AraC-family transcriptional regulator	199977	156316	117339	80539	0.586762	0.78167	0.458655	0.402741	0.878093
1054	1054	1	0V46	PA14_31850	PA2529		putative protease	184841	148756	112636	79588	0.609367	0.804778	0.490405	0.430575	0.877999
759	759	1	0P39	PA14_34810	PA2305		putative non-ribosomal peptide synthetase	175792	139490	131896	91882	0.750296	0.793495	0.595356	0.522675	0.87792
948	948	1	0T36	PA14_55380	PA0692		hypothetical protein	151304	114706	110473	73504	0.730139	0.758116	0.55353	0.485803	0.877645
3903	831	3	0R15	PA14_47110	PA1325		conserved hypothetical protein	158604	139407	114570	88372	0.722365	0.878963	0.634932	0.557186	0.877553
5103	495	4	0K15	PA14_19270	PA3467		putative MFS transporter	142608	121957	101672	76295	0.712947	0.85519	0.609706	0.534998	0.877469
951	951	1	0T39	PA14_49420	PA1158		probable two-component sensor	139708	113990	108037	77332	0.773306	0.815916	0.630953	0.553526	0.877286
3946	874	3	0S10	PA14_21880	PA3257	tsp	periplasmic tail-specific protease	153284	104915	109466	65715	0.714138	0.684448	0.488791	0.428714	0.877091
781	781	1	0Q13	PA14_69370	PA5253	algP	alginate regulatory protein AlgP	128471	121214	118072	97690	0.919056	0.943513	0.867141	0.760405	0.876911
1587	51	2	0B03	PA14_73150	PA5547		putative phosphatase	187495	129024	113344	68392	0.604517	0.688146	0.415996	0.364767	0.876851
72	72	1	0B24	PA14_48010	PA1253		putative semialdehyde dehydrogenase	178811	133618	115321	75557	0.644932	0.747258	0.481931	0.422552	0.87679
160	160	1	0D16	PA14_20290	PA3385		DNA binding-protein	146341	82043	150725	74085	1.02996	0.560629	0.577424	0.506249	0.876737
5568	960	4	0T48	PA14_61150	PA4621		putative oxidoreductase	204242	149280	123715	79271	0.605728	0.730898	0.442725	0.388123	0.876669
3672	600	3	0M24	PA14_72400	PA5485		putative N-acetylmuramoyl-L-alanine amidase family protein	113974	95260	94465	69207	0.828829	0.835805	0.692739	0.607217	0.876545
3454	382	3	0H46	PA14_18920	PA3491		putative NADH:ubiquinone oxidoreductase, subunit RnfC	184926	160448	129761	98676	0.701691	0.867634	0.608811	0.533597	0.876458
6024	1416	4	1D24	PA14_44510	PA1542		putative hydrolase	191283	150910	140576	97199	0.734911	0.788936	0.579798	0.508142	0.876413
5204	596	4	0M20	PA14_14170	PA3852		putative glutathione S-transferase	127622	101524	84053	58600	0.658609	0.795505	0.523927	0.459168	0.876398
782	782	1	0Q14	PA14_29070	PA2712		putative membrane protein	120618	118956	104403	90226	0.865567	0.986221	0.853641	0.748031	0.876283
4143	1071	3	0W15	PA14_44800	PA1519		putative transporter	153306	115582	107989	71331	0.704402	0.75393	0.53107	0.465285	0.876128
370	370	1	0H34	PA14_24150	PA3093	PA3093		128939	106934	97840	71084	0.758808	0.829338	0.629309	0.551299	0.87604
1837	301	2	0G13	PA14_22600			putative glycosyl transferase	149723	88203	108905	56202	0.727377	0.589108	0.428503	0.375373	0.87601
2211	675	2	0O03	PA14_52050	PA0944	purN	phosphoribosylaminoimidazole synthetase	100452	83843	55906	40876	0.556544	0.834657	0.464524	0.406921	0.875995
281	281	1	0F41	PA14_37260	PA2113		putative outer membrane porin	162741	132243	119655	85169	0.735248	0.812598	0.597461	0.523341	0.875941
74	74	1	0B26	PA14_03650	PA0280	cysA	sulfate transport protein CysA	175714	154075	127021	97544	0.722885	0.876851	0.633862	0.555129	0.875788
3118	46	3	0A46	PA14_66490	PA5029		putative transcriptional regulator, LysR family	253370	180560	123266	76932	0.486506	0.712634	0.3467	0.303635	0.875785
3433	361	3	0H25	PA14_60050		parE	putative plasmid stablization protein	111160	117378	102017	94342	0.917749	1.05594	0.969086	0.848705	0.875779
1542	6	2	0A06					265541	154398	120367	61274	0.45329	0.581447	0.263564	0.230752	0.875505
328	328	1	0G40					162223	147087	141062	111965	0.869556	0.906696	0.788423	0.690192	0.875408
3300	228	3	0E36	PA14_67530	PA5114		putative membrane protein	167603	142529	134933	100441	0.805075	0.850396	0.684633	0.599279	0.875329
3080	8	3	0A08	PA14_00940	PA0079		conserved hypothetical protein	249638	171444	134113	80606	0.53723	0.68677	0.368954	0.322892	0.875155
614	614	1	0M38	PA14_03210	PA0261		hypothetical protein	152126	116352	114998	76968	0.755939	0.76484	0.578172	0.505949	0.875084
1544	8	2	0A08	PA14_64420	PA4871		conserved hypothetical protein	247737	128180	115774	52417	0.467326	0.517404	0.241796	0.211583	0.875048
882	882	1	0S18	PA14_26750	PA2886		conserved hypothetical protein	83962	71105	73286	54306	0.872847	0.846871	0.739189	0.646793	0.875003
1641	105	2	0C09	PA14_18350	PA3554		putative transformylase	182638	118793	92384	52578	0.505831	0.650429	0.329007	0.287881	0.874999
4731	123	4	0C27	PA14_63310	PA4790		putative methyltransferase	202927	145879	135399	85163	0.66723	0.718874	0.479655	0.419673	0.874949
4930	322	4	0G34	PA14_66800	PA5055		conserved hypothetical protein	151704	117346	112984	76466	0.744766	0.773519	0.576091	0.504047	0.874944
3847	775	3	0Q07	PA14_52460	PA0913	mgtE	probable Mg transporter MgtE	172000	109607	114980	64105	0.668488	0.63725	0.425994	0.372703	0.874903
5128	520	4	0K40	PA14_24260	PA3084		hypothetical	159163	125729	99260	68599	0.623637	0.789939	0.492635	0.430998	0.874883
968	968	1	0U08	PA14_46440	PA1377		putative acetyltransferase	133162	98391	107355	69397	0.806198	0.738882	0.595686	0.521147	0.87487
5033	425	4	0I41	PA14_40740			conserved hypothetical protein	174358	143673	119325	85979	0.684368	0.824012	0.563927	0.493118	0.874435
219	219	1	0E27	PA14_63230	PA4783		putative transmembrane protein	158507	143471	131153	103793	0.827427	0.90514	0.748937	0.654817	0.874328
5179	571	4	0L43	PA14_46490	PA1373	fabF2	3-oxoacyl-acyl carrier protein synthase II	183758	124168	104990	62024	0.571349	0.675715	0.386069	0.337531	0.874276
1209	1209	1	0Z09	PA14_39650	PA1922		putative TonB-dependent receptor	138544	102349	125120	80806	0.903107	0.738747	0.667168	0.583252	0.874221
373	373	1	0H37	PA14_64520	PA4880		putative bacterioferritin	150877	106725	119541	73922	0.792308	0.707364	0.56045	0.489949	0.874206
1112	1112	1	0X08	PA14_34340	PA2344	mtlZ	fructokinase	157656	126921	134851	94900	0.85535	0.80505	0.688599	0.601943	0.874156
4141	1069	3	0W13	PA14_54720			hypothetical protein	158577	113496	111048	69470	0.700278	0.715715	0.5012	0.438084	0.87407
1377	1377	1	1C33	PA14_42390	PA1713	exsA	transcriptional regulator ExsA	166500	133817	135574	95214	0.814258	0.803706	0.654424	0.571856	0.873831
727	727	1	0P07	PA14_70830	PA5367	pstA	hosphate ABC transporter, permease protein	117588	94653	108014	75976	0.91858	0.804955	0.739415	0.64612	0.873826
4976	368	4	0H32	PA14_05790	PA0443		putative permease for cytosine/purines, uracil, thiamine, allantoin	154765	114707	106444	68932	0.687778	0.741169	0.50976	0.445398	0.873741
572	572	1	0L44	PA14_10960			putative ferridoxin oxidoreductase subunit	176121	124042	98879	60839	0.561427	0.7043	0.395413	0.345439	0.873616
5580	972	4	0U12	PA14_26020	PA2939		putative aminopeptidase	149999	110310	120767	77588	0.805119	0.735405	0.592088	0.517257	0.873614
1155	1155	1	0Y03	PA14_30430	PA2603		thiosulfate sulfurtransferase	144200	100130	107374	65131	0.744619	0.694383	0.51705	0.451671	0.873554
638	638	1	0N14	PA14_21020	PA3327		putative non-ribosomal peptide synthetase	110663	107063	96397	81467	0.871086	0.967469	0.842749	0.736172	0.873537
731	731	1	0P11	PA14_60110			hypothetical protein	118122	97485	104041	75002	0.880793	0.825291	0.72691	0.634954	0.873497
1656	120	2	0C24	PA14_63850	PA4829	lpd3	dihydrolipoamide dehydrogenase 3	181462	111971	113469	61158	0.625304	0.617049	0.385844	0.337029	0.873486
6118	1510	4	1F22	PA14_50220	PA1097	fleQ	transcriptional regulator FleQ	226637	190744	144409	106155	0.637182	0.841628	0.53627	0.468392	0.873426
2234	698	2	0O26	PA14_09460	PA4212	phzC1	phenazine biosynthesis protein PhzC	122623	107642	88527	67869	0.721944	0.877829	0.633744	0.553477	0.873345
2320	784	2	0Q16	PA14_25690	PA2965	fabF1	beta-ketoacyl-acyl carrier protein synthase II	105642	109884	132544	120403	1.25465	1.04015	1.30503	1.13973	0.873332
1846	310	2	0G22	PA14_34420	PA2338		putative binding protein component of ABC maltose/mannitol transporter	142435	104224	94506	60383	0.663503	0.73173	0.485505	0.423934	0.873181
52	52	1	0B04	PA14_45070	PA1496		putative potassium channel	23661	27822	24726	25387	1.04501	1.17586	1.22879	1.07295	0.873177
1129	1129	1	0X25	PA14_67090	PA5078		periplasmic glucan biosynthesis protein, MdoG	128107	110854	121602	91880	0.949222	0.865324	0.821384	0.717213	0.873176
1395	1395	1	1D03	PA14_71030	PA5378		putative glycine betaine/L-proline ABC transporter, periplasmic component	179534	124591	108052	65464	0.601847	0.693969	0.417663	0.364633	0.873031
1280	1280	1	1A32	PA14_71780	PA5438		putative transcriptional regulator, RpiR family	153556	110067	117664	73628	0.766261	0.716787	0.549246	0.479486	0.87299
1653	117	2	0C21	PA14_52800	PA0887	acsA	acetyl-coenzyme A synthetase	185533	120972	104831	59670	0.565026	0.652024	0.368411	0.321614	0.872977
1899	363	2	0H27					147611	116831	98899	68333	0.669997	0.791479	0.530289	0.462926	0.87297
707	707	1	0O35	PA14_19140	PA3475	pheC	cyclohexadienyl dehydratase	152047	117240	106918	71954	0.70319	0.771077	0.542214	0.473235	0.872783
917	917	1	0T05	PA14_04030	PA0308		putative lysophospholipase	147953	108379	129046	82492	0.872209	0.732523	0.638914	0.557555	0.872662
569	569	1	0L41	PA14_72510	PA5495	thrB	homoserine kinase	173096	117303	109186	64569	0.630783	0.677676	0.427466	0.373024	0.87264
2096	560	2	0L32	PA14_68820	PA5210		putative general secretory pathway related protein	126925	105846	90062	65530	0.709569	0.833926	0.591727	0.516289	0.872512
1626	90	2	0B42	PA14_10500	PA4133	ccoN	cytochrome c oxidase subunit (cbb3-type)	147672	106302	97783	61406	0.662163	0.719852	0.47666	0.415827	0.872377
368	368	1	0H32	PA14_00780	PA0066		putative carbonic anhydrases	120991	108622	107398	84112	0.887653	0.897769	0.796907	0.695192	0.872363
4373	1301	3	1B05	PA14_18740	PA3525	argG	argininosuccinate synthase	192278	85518	99797	38720	0.519025	0.444762	0.230843	0.201375	0.872348
6103	1495	4	1F07	PA14_14290	PA3844	PA3844		233285	161639	120237	72659	0.515408	0.692882	0.357117	0.31146	0.872152
1211	1211	1	0Z11	PA14_64590	PA4887		putative MFS transporter	150525	107761	126241	78809	0.838671	0.715901	0.600406	0.523561	0.872012
583	583	1	0M07	PA14_72660	PA5507		putative amidase	129515	112688	122649	93053	0.946987	0.870077	0.823951	0.718473	0.871985
611	611	1	0M35	PA14_16590	PA3696		conserved hypothetical protein	133125	110880	94679	68753	0.711204	0.832901	0.592363	0.516454	0.871855
508	508	1	0K28	PA14_25130	PA3010		conserved hypothetical protein	108998	111793	104322	93285	0.9571	1.02564	0.981643	0.855841	0.871846
4336	1264	3	1A16					159398	112390	108622	66759	0.681451	0.70509	0.480485	0.41882	0.87166
769	769	1	0Q01	PA14_55100	PA0714		hypothetical protein	213575	151761	105886	65562	0.495779	0.710575	0.352288	0.306974	0.871373
2101	565	2	0L37	PA14_14370	PA3838		putative ABC-transporter ATP-binding component	169058	119125	102268	62775	0.604928	0.70464	0.426257	0.371322	0.871124
261	261	1	0F21	PA14_00700	PA0058		putative protein-disulfide isomerase	117692	116956	98139	84943	0.833863	0.993746	0.828648	0.72174	0.870984
1826	290	2	0G02	PA14_57900	PA4458		putative phophatase	177451	104326	91577	46893	0.516069	0.587914	0.303405	0.264259	0.870979
316	316	1	0G28	PA14_44900	PA1511		conserved hypothetical protein	131171	115426	101196	77558	0.771482	0.879966	0.678877	0.591274	0.870958
679	679	1	0O07	PA14_66420	PA5024		putative membrane protein	137195	107410	118728	80940	0.865396	0.7829	0.677519	0.589963	0.87077
337	337	1	0H01	PA14_30040	PA2635		putative phosphatase	228010	134617	126020	64781	0.552695	0.5904	0.326311	0.284115	0.870687
4190	1118	3	0X14	PA14_15090	PA3788		hypothetical protein	164712	121257	124884	80042	0.758196	0.736176	0.558166	0.485951	0.870622
751	751	1	0P31	PA14_00660	PA0054		RNA 2'-phosphotransferase	135320	117892	120668	91467	0.891723	0.871209	0.776877	0.675931	0.870062
6027	1419	4	1D27					185405	136061	142521	90983	0.768701	0.733858	0.564118	0.490726	0.8699
1815	279	2	0F39	PA14_30800	PA2575		putative nitroreductase	200843	139713	145381	87965	0.723854	0.695633	0.503537	0.437979	0.869805
666	666	1	0N42	PA14_71820	PA5440		putative peptidase	181183	122375	106776	62721	0.589327	0.675422	0.398044	0.346175	0.869689
2724	1188	2	0Y36	PA14_14060	PA3860		putative long-chain-fatty-acid-CoA ligase	151773	125128	85702	61447	0.564672	0.824442	0.465539	0.404861	0.86966
176	176	1	0D32	PA14_03480	PA0268		putative transcriptional regulator, GntR family	149917	122721	105146	74836	0.701361	0.818593	0.57413	0.499183	0.86946
3650	578	3	0M02	PA14_56380	PA4337		hypothetical protein	143988	131466	46306	36759	0.321596	0.913034	0.293628	0.255292	0.869439
1434	1434	1	1D42	PA14_51360	PA1001	phnA	anthranilate synthase component I	160443	132162	113998	81634	0.71052	0.823732	0.585278	0.508804	0.869337
3854	782	3	0Q14	PA14_63410	PA4800		conserved hypothetical protein	154782	115070	114685	74103	0.740945	0.743433	0.550843	0.478757	0.869136
5661	1053	4	0V45	PA14_39440	PA1941		hypothetical protein	186267	131875	111858	68808	0.600525	0.707989	0.425165	0.369405	0.868851
913	913	1	0T01	PA14_13070	PA3926		probable MFS transporter	207427	159857	102052	68328	0.49199	0.770666	0.37916	0.329407	0.868782
3610	538	3	0L10	PA14_49300	PA1169		probable lipoxygenase	148191	104209	111481	68091	0.752279	0.703207	0.529008	0.459481	0.868571
48	48	1	0A48	PA14_30560	PA2593		hypothetical protein	252563	151813	144198	75269	0.570939	0.60109	0.343185	0.298021	0.868396
661	661	1	0N37	PA14_21090	PA3320		conserved hypothetical protein	149687	117890	135228	92484	0.903405	0.787577	0.711501	0.617849	0.868375
4198	1126	3	0X22	PA14_29540	PA2672		putative type II secretion system protein	131920	100376	114031	75340	0.864395	0.760885	0.657706	0.571104	0.868327
4796	188	4	0D44	PA14_52660	PA0899	aruB	succinylarginine dihydrolase	224001	131743	123478	63059	0.551239	0.588136	0.324203	0.281512	0.86832
1401	1401	1	1D09	PA14_23120	PA3178		hypothetical protein	167181	117004	121615	73906	0.727445	0.699864	0.509113	0.442072	0.868318
3482	410	3	0I26	PA14_14230	PA3848		putative periplasmic transport protein	123347	106573	101425	76091	0.822274	0.86401	0.710452	0.616886	0.8683
910	910	1	0S46	PA14_34490	PA2330		putative acyl-CoA dehydrogenase	56027	65007	58986	59422	1.05281	1.16028	1.22156	1.0606	0.868232
896	896	1	0S32	PA14_25800	PA2957		putative transcriptional regulator, TetR family	120515	93515	99055	66733	0.821931	0.775961	0.637787	0.553732	0.868209
361	361	1	0H25	PA14_40060	PA1891		conserved hypothetical protein	118865	102255	117045	87410	0.984689	0.860262	0.84709	0.735372	0.868116
613	613	1	0M37	PA14_48770	PA1201		putative transcriptional regulator	143126	117535	109144	77800	0.762573	0.8212	0.626224	0.543577	0.868023
3113	41	3	0A41	PA14_06240	PA0477		putative transcriptional regulator, LysR family	265274	153384	138135	69328	0.520726	0.57821	0.301089	0.261345	0.868
455	455	1	0J23	PA14_27280	PA2846		putative transcriptional regulator, LysR family	112574	105501	87136	70875	0.774033	0.93717	0.725401	0.629586	0.867915
5695	1087	4	0W31	PA14_33070	PA2439		hypothetical protein	153894	136401	104902	80689	0.681651	0.886331	0.604168	0.524315	0.86783
647	647	1	0N23	PA14_04160	PA0319		putatitve transcriptional regulator	115411	105348	104244	82569	0.903241	0.912807	0.824485	0.715434	0.867735
313	313	1	0G25	PA14_05500	PA0422		putative cytochrome b561	118199	108660	124902	99623	1.05671	0.919297	0.97143	0.842841	0.86763
1984	448	2	0J16	PA14_65940	PA4986		putative NADH:flavin oxidoreductase	127058	99399	93490	63441	0.735806	0.782312	0.57563	0.499307	0.867411
5154	546	4	0L18	PA14_26050	PA2938		putative xanthine/uracil permease	139362	118177	98807	72659	0.708995	0.847986	0.601218	0.521369	0.867188
5011	403	4	0I19	PA14_30540	PA2595		putative periplasmic aliphatic sulfonate-binding protein	139449	106927	113938	75753	0.817059	0.766782	0.626506	0.543231	0.86708
4917	309	4	0G21	PA14_48300	PA1236		putative MFS transporter	161604	117279	117077	73661	0.724468	0.725718	0.52576	0.455812	0.866958
300	300	1	0G12	PA14_11760	PA4025			127405	109498	107050	79754	0.840234	0.859448	0.722138	0.625988	0.866854
5923	1315	4	1B19	PA14_51350	PA1002	phnB	anthranilate synthase component II	182230	136595	149661	97238	0.821275	0.749575	0.615607	0.5336	0.866787
429	429	1	0I45	PA14_26600	PA2896		putative sigma-70 factor, ECF subfamily	170850	126100	112719	72104	0.659754	0.738074	0.486948	0.422031	0.866687
1334	1334	1	1B38	PA14_14520	PA3826		putative membrane protein	138026	116413	110186	80534	0.798299	0.843414	0.673296	0.58347	0.866587
3077	5	3	0A05	PA14_40080	PA1889		hypothetical protein	251864	163586	142024	79915	0.563892	0.649501	0.366248	0.317294	0.866336
681	681	1	0O09	PA14_48680	PA1208		putative flavoprotein involved in K+ transport	120918	112645	116902	94314	0.966787	0.931582	0.900641	0.779983	0.866031
842	842	1	0R26					113563	106977	88398	72087	0.778405	0.942006	0.733262	0.634775	0.865687
1758	222	2	0E30	PA14_34730	PA2312		putative transcriptional regulator, XRE family	167787	125328	120285	77778	0.716891	0.746947	0.53548	0.463552	0.865676
1712	176	2	0D32	PA14_22040	PA3243	minC	cell division inhibitor MinC	127998	56101	110926	42082	0.866623	0.438296	0.379837	0.328771	0.865557
587	587	1	0M11	PA14_54270	PA0774		conserved hypothetical protein	116136	103431	94806	73076	0.816336	0.890602	0.727031	0.629228	0.865476
223	223	1	0E31	PA14_31450			hypothetical protein	156795	137550	120199	91250	0.7666	0.87726	0.672507	0.58197	0.865374
5735	1127	4	0X23	PA14_62530	PA4725	cbrA	two-component sensor CbrA	143307	121971	105429	77643	0.735686	0.851117	0.626155	0.541795	0.865273
2364	828	2	0R12	PA14_46030	PA1423		putative chemotaxis transducer	127905	106296	91188	65572	0.712935	0.831054	0.592488	0.512662	0.865269
3595	523	3	0K43	PA14_51650		RS02	putative integrase	25153	30122	28356	29382	1.12734	1.19755	1.35005	1.16813	0.865252
582	582	1	0M06	PA14_52420	PA0916		conserved hypothetical protein	141649	110125	111984	75327	0.790574	0.77745	0.614632	0.531786	0.865212
1144	1144	1	0X40	PA14_56880	PA4374		putative membrane fusion protein	173813	114841	101849	58213	0.585969	0.660716	0.387159	0.334917	0.865065
779	779	1	0Q11	PA14_46880	PA1345	gshB	glutathione synthase	122431	113500	121785	97662	0.994724	0.927053	0.922161	0.79769	0.865022
2346	810	2	0Q42	PA14_25990	PA2942		putative mMagnesium chelatase, subunit ChlI	177079	131871	91878	59177	0.518853	0.744702	0.386391	0.334184	0.864887
3093	21	3	0A21	PA14_34630	PA2322	gnuT	gluconate permease	210750	150002	120162	73964	0.570164	0.711753	0.405816	0.350956	0.864816
986	986	1	0U26	PA14_31230			conserved hypothetical protein	104977	98076	93236	75323	0.888156	0.934262	0.829771	0.717519	0.86472
1143	1143	1	0X39	PA14_00300	PA0026	plcB	phospholipase C, PlcB	178556	127241	117485	72393	0.657973	0.712611	0.468879	0.405436	0.864692
5833	1225	4	0Z25	PA14_03940	PA0302	spuF	polyamine transport protein PotG	144973	108892	112996	73384	0.779428	0.751119	0.585443	0.506191	0.864628
4152	1080	3	0W24	PA14_15130	PA3784		conserved hypothetical protein	132236	106430	100548	69956	0.760368	0.804849	0.611981	0.529024	0.864445
3900	828	3	0R12	PA14_43810	PA1600		putative cytochrome c	140281	102154	93482	58845	0.666391	0.72821	0.485272	0.419479	0.86442
1128	1128	1	0X24	PA14_61960	PA4684		conserved hypothetical protein	130187	111062	111755	82371	0.858419	0.853096	0.732314	0.632713	0.863992
673	673	1	0O01	PA14_00400	PA0032		putative transcriptional regulator, LysR family	223165	155355	116974	70350	0.524159	0.696144	0.36489	0.315238	0.863924
825	825	1	0R09	PA14_12690	PA3956		possible glyoxalase	113126	104055	88190	70069	0.779573	0.919815	0.717063	0.619389	0.863786
1668	132	2	0C36	PA14_48710	PA1206		conserved hypothetical protein	198017	117022	118102	60285	0.596424	0.590969	0.352468	0.304444	0.863748
2058	522	2	0K42	PA14_54630	PA0746		probable acyl-CoA dehydrogenase	179492	127242	115280	70577	0.642257	0.708901	0.455296	0.393204	0.863622
2121	585	2	0M09	PA14_10740	PA4114		putative spermidine acetyltransferase	135996	112509	103795	74155	0.763221	0.827296	0.63141	0.545273	0.863581
1340	1340	1	1B44	PA14_61940	PA4682		hypothetical protein	183531	132644	98495	61474	0.536667	0.722733	0.387867	0.334952	0.863573
5032	424	4	0I40	PA14_64080	PA4845	dipZ	thiol:disulfide interchange protein	151679	158481	106229	95847	0.700354	1.04484	0.731761	0.631907	0.863542
4433	1361	3	1C17	PA14_60270	PA4548		putative Glycine/D-amino acid oxidases	161271	112604	136910	82546	0.848944	0.698228	0.592757	0.511847	0.863502
306	306	1	0G18	PA14_38580	PA2004		putative H+/gluconate symporter	126555	112138	97918	74916	0.773719	0.886081	0.685578	0.591964	0.863453
3556	484	3	0K04	PA14_65300	PA4943	hflX	putative GTP-binding protein	38420	40018	37112	33368	0.965955	1.04159	1.00613	0.868506	0.863213
1416	1416	1	1D24	PA14_28510	PA2752		putative membrane protein	164586	157192	121087	99827	0.735707	0.955075	0.702655	0.606534	0.863203
452	452	1	0J20	PA14_32160	PA2512	antA	anthranilate dioxygenase large subunit	111682	117365	98822	89641	0.884852	1.05089	0.929878	0.802645	0.863173
3476	404	3	0I20	PA14_50200	PA1098	fleS	two-component sensor	39776	47478	45478	46854	1.14335	1.19363	1.36475	1.17795	0.863126
3811	739	3	0P19	PA14_29860	PA2648	nuoM	NADH dehydrogenase I chain M	128166	109068	99582	73139	0.776977	0.85099	0.6612	0.570658	0.863065
3898	826	3	0R10	PA14_44770	PA1521		probable guanine deaminase	156487	108859	114780	68904	0.733479	0.695642	0.510239	0.440318	0.862963
6104	1496	4	1F08	PA14_60850	PA4599	mexC	multidrug efflux RND membrane fusion protein	235402	163442	127358	76307	0.541023	0.69431	0.375638	0.324156	0.862948
2963	1427	2	1D35	PA14_73410	PA5568		putative inner membrane protein, 60 kDa	131999	106161	131673	91361	0.99753	0.804256	0.80227	0.692134	0.86272
1805	269	2	0F29	PA14_63160	PA4777	pmrB	two-component sensor	163360	145564	124501	95705	0.762127	0.891063	0.679103	0.585853	0.862688
5183	575	4	0L47	PA14_01660	PA0134		putative guanine deaminase	196798	161940	139352	98911	0.708097	0.822874	0.582674	0.502602	0.862577
2917	1381	2	1C37	PA14_62710	PA4740	pnp	polyribonucleotide nucleotidyltransferase	152809	100995	94955	54129	0.621397	0.660923	0.410695	0.354227	0.862504
3901	829	3	0R13	PA14_11830	PA4021		probable transcriptional regulator	160101	110301	122968	73062	0.768065	0.688946	0.529156	0.456349	0.862411
5837	1229	4	0Z29	PA14_05300	PA0406		putative tonB domain protein	164169	123118	128719	83248	0.784064	0.749947	0.588006	0.507087	0.862384
5422	814	4	0Q46	PA14_42050	PA1739		putative oxidoreductase	194997	137991	105898	64626	0.543075	0.707657	0.384311	0.33142	0.862376
861	861	1	0R45	PA14_54970			probable ABC transporter protein	207391	139343	113784	65917	0.548645	0.671885	0.368626	0.317839	0.862226
1167	1167	1	0Y15	PA14_16210	PA3726		conserved hypothetical protein	96598	79270	91178	64503	0.943891	0.820617	0.774574	0.667747	0.862083
1465	1465	1	1E25	PA14_47880	PA1264		putative transcriptional regulator	157759	157819	119571	103114	0.757935	1.00038	0.758223	0.653617	0.862038
1671	135	2	0C39	PA14_47900	PA1262		putative MFS transporter	218636	137877	135594	73683	0.620181	0.630624	0.391101	0.337012	0.861701
62	62	1	0B14	PA14_63480	PA4804		putative amino acid permease	219007	165043	145144	94233	0.662737	0.753597	0.499436	0.430274	0.861519
5585	977	4	0U17	PA14_03730	PA0286		putative fatty acid desaturase	130444	92455	114122	69684	0.874874	0.708772	0.620085	0.534206	0.861504
6026	1418	4	1D26	PA14_19190	PA3471		putative NAD-linked malate dehydrogenase	182122	144698	124538	85240	0.683816	0.794511	0.5433	0.468038	0.861473
128	128	1	0C32	PA14_42620	PA1693	pscR	translocation protein in type III secretion	164702	135404	105481	74695	0.640435	0.822115	0.526512	0.453516	0.86136
506	506	1	0K26	PA14_06640	PA0508		putative acyl-CoA dehydrogenase	113601	103490	93584	73424	0.823796	0.910996	0.750474	0.646332	0.861232
118	118	1	0C22	PA14_14010	PA3863		putative amino acid oxidase	173674	143225	129960	92291	0.748299	0.824677	0.617105	0.531404	0.861124
3799	727	3	0P07	PA14_03390			Predicted integrase	157911	105959	107494	62108	0.680725	0.671005	0.45677	0.39331	0.861069
3085	13	3	0A13					253871	152452	133442	68998	0.525629	0.60051	0.315645	0.271784	0.861041
4845	237	4	0E45	PA14_30550	PA2594		putative periplasmic aliphatic sulfonate-binding protein	214593	140694	114655	64714	0.53429	0.655632	0.350298	0.301566	0.860885
5050	442	4	0J10	PA14_41480	PA1786	nasS	nitrate-binding protein NasS	173521	102498	112733	57315	0.649679	0.590695	0.383762	0.330306	0.860704
5744	1136	4	0X32	PA14_37100	PA2124		putative dehydrogenase	183741	140732	118374	78035	0.644244	0.765926	0.493443	0.424701	0.860689
807	807	1	0Q39	PA14_10620	PA4124	hpcB	homoprotocatechuate 2,3-dioxygenase	167871	150996	135910	105205	0.80961	0.899476	0.728225	0.626701	0.860588
499	499	1	0K19	PA14_70800	PA5365	phoU	phosphate uptake regulatory protein PhoU	112613	115072	104475	91864	0.927735	1.02184	0.947993	0.81575	0.860502
5711	1103	4	0W47	PA14_05080	PA0390	metX	homoserine O-acetyltransferase	185276	143845	121855	81397	0.657694	0.776382	0.510622	0.439328	0.860378
5297	689	4	0O17	PA14_21480	PA3291		hypothetical protein	130201	104973	94281	65398	0.724119	0.806238	0.583812	0.502285	0.860354
607	607	1	0M31	PA14_14630	PA3821	secD	protein-export membrane protein SecD	107690	105409	94978	79971	0.881957	0.978819	0.863277	0.742604	0.860215
1127	1127	1	0X23	PA14_09690	PA4196		putative two-component response regulator	128376	109133	132835	97083	1.03473	0.850104	0.879632	0.756239	0.859723
3090	18	3	0A18	PA14_13130	PA3923		hypothetical protein	225689	154871	138801	81876	0.61501	0.686214	0.422029	0.362782	0.859616
5137	529	4	0L01	PA14_52190	PA0933	ygcA	probable RNA methyltransferase	205232	129456	113167	61354	0.55141	0.630779	0.347818	0.298949	0.8595
738	738	1	0P18	PA14_01430	PA0117		putative short chain dehydrogenase	113481	114831	100632	87506	0.886774	1.0119	0.897323	0.771107	0.859341
83	83	1	0B35	PA14_02590	PA0212	mdcE	malonate decarboxylase gamma subunit	191906	140323	109957	69091	0.572973	0.731207	0.418962	0.360025	0.859327
2251	715	2	0O43	PA14_34900	PA2298		puccinate dehydrogenase	178890	107222	102721	52907	0.574213	0.599374	0.344168	0.295752	0.859322
5649	1041	4	0V33	PA14_07800	PA0598		putative DnaJ-like protein DjlA	153768	120059	106641	71545	0.693519	0.78078	0.541486	0.465279	0.859263
5294	686	4	0O14	PA14_06160	PA0470		putative hydroxamate-type ferrisiderophore receptor	137391	99185	109612	67993	0.797811	0.721918	0.575954	0.494887	0.859248
3357	285	3	0F45	PA14_50100	PA1104	fliI	flagellum-specific ATP synthase FliI	153844	134356	100296	75257	0.651933	0.873326	0.56935	0.489177	0.859185
505	505	1	0K25	PA14_58540	PA4511			122411	116260	98973	80727	0.80853	0.949751	0.767903	0.659475	0.8588
4384	1312	3	1B16	PA14_33570	PA2406		conserved hypothetical protein	148013	118689	121645	83760	0.821853	0.801882	0.65903	0.565896	0.858681
1153	1153	1	0Y01	PA14_69900	PA5295		putative signal transduction protein	221602	160730	130958	81510	0.59096	0.725309	0.428629	0.367822	0.858135
1083	1083	1	0W27	PA14_21110	PA3319	plcN	non-hemolytic phospholipase C precursor	118818	113892	120326	98966	1.01269	0.958542	0.970707	0.832921	0.858056
6091	1483	4	1E43	PA14_61440	PA4643		conserved hypothetical protein	204654	147607	110701	68508	0.540918	0.721251	0.390138	0.33475	0.858031
115	115	1	0C19	PA14_59800		pvrS	kinase sensor protein	147095	130599	125367	95500	0.852286	0.887855	0.756706	0.64924	0.857982
2065	529	2	0L01	PA14_63220	PA4782		hypothetical protein	218183	116575	126553	58001	0.580031	0.534299	0.30991	0.265836	0.857785
648	648	1	0N24	PA14_19340	PA3462		putative sensor/response regulator hybrid	112848	103862	100702	79486	0.892368	0.920371	0.82131	0.704363	0.85761
1860	324	2	0G36	PA14_69370	PA5253	algP	alginate regulatory protein AlgP	179153	115609	135187	74806	0.75459	0.645309	0.486943	0.417554	0.8575
643	643	1	0N19	PA14_33890	PA2379		putative oxidoreductase	106711	96350	87761	67939	0.822418	0.902906	0.742566	0.636664	0.857383
6043	1435	4	1D43					175552	131870	103596	66718	0.590116	0.751173	0.443279	0.380047	0.857353
1297	1297	1	1B01	PA14_66150	PA5003		conserved hypothetical protein	174372	102353	146648	73797	0.841007	0.586981	0.493655	0.423216	0.857312
5007	399	4	0I15					163455	109998	120825	69696	0.739194	0.672956	0.497445	0.426393	0.857165
4335	1263	3	1A15	PA14_11900	PA4016		hypothetical protein	174667	112407	115330	63615	0.660285	0.64355	0.424927	0.364207	0.857106
2139	603	2	0M27	PA14_52110	PA0939		hypothetical protein	123210	98514	86110	59000	0.698888	0.799562	0.558804	0.478857	0.856932
3203	131	3	0C35	PA14_28000	PA2793		hypothetical protein	162256	124190	120340	78923	0.741667	0.765395	0.567669	0.48641	0.856856
3083	11	3	0A11	PA14_49180	PA1179	phoP	two-component response regulator PhoP	251251	159913	143956	78506	0.572957	0.636467	0.364668	0.31246	0.856835
38	38	1	0A38	PA14_02410	PA0192		putative TonB-dependent receptor	271465	175906	124775	69271	0.459636	0.647988	0.297838	0.255175	0.856756
2247	711	2	0O39	PA14_21510	PA3289		conserved hypothetical protein	158145	126205	122342	83624	0.773607	0.798033	0.617364	0.528781	0.856514
1330	1330	1	1B34	PA14_29260	PA2696		putative transcriptional regulator	168024	121801	113543	70492	0.675755	0.724902	0.489856	0.419535	0.856446
1145	1145	1	0X41	PA14_32810			hypothetical protein	173426	119039	104536	61449	0.60277	0.686397	0.413739	0.354324	0.856395
1495	1495	1	1F07	PA14_68780	PA5207		probable phosphate transporter	202442	166173	97173	68308	0.480004	0.820843	0.394008	0.33742	0.856379
1146	1146	1	0X42	PA14_68390	PA5177		putative hydrolase	166445	114152	109920	64553	0.660398	0.685824	0.452917	0.387834	0.856302
3530	458	3	0J26	PA14_21280	PA3305		putative membrane protein	111025	98792	83757	63818	0.754398	0.889818	0.671276	0.574807	0.85629
795	795	1	0Q27	PA14_00810	PA0069		putative DNA repair photolyase	110458	107916	98625	82508	0.892873	0.976987	0.872325	0.746963	0.856289
3598	526	3	0K46	PA14_46720	PA1358		conserved hypothetical protein	191436	139843	127487	79695	0.665951	0.730495	0.486474	0.416301	0.855752
2822	1286	2	1A38	PA14_21640	PA3277		putative oxidoreductase, short chain dehydrogenase/reductase	166594	115753	110610	65764	0.663949	0.694821	0.461326	0.394756	0.855699
1861	325	2	0G37	PA14_09240	PA4228	pchD	pyochelin biosynthesis protein PchD	178442	114623	113298	62272	0.634929	0.642354	0.407849	0.348976	0.855649
348	348	1	0H12	PA14_39350	PA1946	rbsB	binding protein component precursor of ABC ribose transporter	128424	101792	103152	69958	0.803214	0.792624	0.636647	0.544742	0.855642
4706	98	4	0C02	PA14_38530	PA2008	fahA	fumarylacetoacetase	144702	139503	84651	69828	0.585002	0.964071	0.563984	0.482564	0.855635
2156	620	2	0M44					198447	117428	100225	50739	0.505047	0.591735	0.298854	0.25568	0.855537
1288	1288	1	1A40	PA14_19370	PA3459		putative asparagine synthetase, glutamine-hydrolyzing	167094	103378	104612	55353	0.626067	0.618682	0.387336	0.331269	0.855249
511	511	1	0K31	PA14_15650			putative regulatory protein	114212	110164	90692	74810	0.794067	0.964557	0.765923	0.65501	0.85519
6107	1499	4	1F11	PA14_45010	PA1501		putative hydroxypyruvate isomerase	225234	162811	129154	79834	0.573421	0.722853	0.414499	0.354449	0.855126
3950	878	3	0S14	PA14_72870	PA5523		putative glutamate-1-semialdehyde aminotransferase	161846	130266	118382	81472	0.731448	0.804876	0.588725	0.503392	0.855054
1703	167	2	0D23	PA14_00560	PA0044	exoT	exoenzyme T	146145	111488	107817	70327	0.73774	0.762859	0.562791	0.481214	0.855048
4835	227	4	0E35	PA14_47730	PA1275	cobD	cobalamin biosynthetic protein CobD	189579	136343	108441	66673	0.57201	0.719188	0.411383	0.35169	0.854897
892	892	1	0S28	PA14_07370	PA0567		conserved hypothetical protein	110364	92575	97903	70193	0.887092	0.838815	0.744106	0.636014	0.854735
1186	1186	1	0Y34	PA14_23760	PA3120	leuD	3-isopropylmalate dehydratase, small subunit	161272	113891	117446	70891	0.728248	0.706204	0.514292	0.439574	0.854717
1117	1117	1	0X13	PA14_60960	PA4607		conserved hypothetical protein	142466	108319	92071	59819	0.646266	0.760315	0.491366	0.419883	0.854521
3609	537	3	0L09	PA14_00620	PA0049		conserved hypothetical protein	152878	116803	118912	77631	0.777823	0.764028	0.594278	0.507797	0.854477
5302	694	4	0O22					145581	124186	111553	81311	0.766261	0.853037	0.653649	0.558528	0.854476
1105	1105	1	0X01	PA14_13800	PA3874	narH	respiratory nitrate reductase beta subuni	224478	162124	120728	74481	0.537817	0.722227	0.388426	0.331796	0.854209
5675	1067	4	0W11	PA14_58550	PA4512		lipopolysaccharide biosynthetic protein	163697	104976	115566	63301	0.705975	0.641282	0.452729	0.386696	0.854144
277	277	1	0F37	PA14_37650	PA2077		conserved hypothetical protein	168200	128552	116991	76354	0.695547	0.764281	0.531593	0.453948	0.853938
4766	158	4	0D14	PA14_22980	PA3190	gltB	putative binding protein component of ABC sugar transporter	200298	106442	123415	56005	0.616157	0.531418	0.327437	0.279608	0.85393
71	71	1	0B23	PA14_71000	PA5376		putative lycine betaine/L-proline ABC transporter, ATP-binding subunit	180778	140269	123065	81538	0.680752	0.775919	0.528208	0.451039	0.853905
5367	759	4	0P39	PA14_11230	PA4071		conserved hypothetical protein	165125	133709	116371	80463	0.704745	0.809744	0.570663	0.487285	0.853893
349	349	1	0H13	PA14_21630	PA3278		hypothetical protein	128935	110362	112260	82045	0.870671	0.855951	0.745252	0.636328	0.853844
1840	304	2	0G16	PA14_26130	PA2932	morB	morphinone reductase	140650	95413	94115	54512	0.669143	0.678372	0.453928	0.387572	0.853818
2626	1090	2	0W34	PA14_41840	PA1756	cysH	3'-phosphoadenosine-5'-phosphosulfate reductase	135419	94508	93989	55995	0.694061	0.697893	0.48438	0.413494	0.853657
1106	1106	1	0X02	PA14_18300	PA3559		putative nucleotide sugar dehydrogenase	156688	104016	103401	58596	0.659917	0.663842	0.43808	0.373966	0.853648
1052	1052	1	0V44	PA14_67920	PA5142	hisH1	lutamine amidotransferase class-I	194242	156663	110581	76129	0.569295	0.806535	0.459156	0.391929	0.853584
1864	328	2	0G40	PA14_49680	PA1138		probable transcriptional regulator	177420	124303	116738	69810	0.657975	0.700614	0.460987	0.393473	0.853545
571	571	1	0L43	PA14_13590	PA3890		putative permease of ABC-type transporter	178854	129856	106105	65738	0.593249	0.726045	0.430725	0.367551	0.853331
4783	175	4	0D31	PA14_09790	PA4182		putative transcriptional regulator	183016	120569	123930	69660	0.677154	0.658789	0.446102	0.380622	0.853219
441	441	1	0J09	PA14_58600	PA4516		conserved hypothetical protein	126341	104873	112936	79980	0.893898	0.830079	0.742006	0.633049	0.853158
3753	681	3	0O09	PA14_29160	PA2705		conserved hypothetical protein	152919	123410	116287	80049	0.760448	0.807029	0.613704	0.523473	0.852974
376	376	1	0H40	PA14_61410			conserved hypothetical protein	166871	133303	116797	79577	0.699924	0.798839	0.559126	0.476877	0.852897
4144	1072	3	0W16	PA14_09770	PA4184		putative transcriptional regulator, AraC family	144478	119072	105325	74033	0.729004	0.824153	0.600811	0.512417	0.852876
3262	190	3	0D46	PA14_64790	PA4903		putative MFS transporter	161131	146245	114654	88681	0.711558	0.907616	0.645821	0.550366	0.852196
1811	275	2	0F35	PA14_12090	PA4000		possible lipoprotein, rlpA family	140025	103368	86523	54423	0.617911	0.738211	0.456149	0.388666	0.85206
2201	665	2	0N41	PA14_05060	PA0388		conserved hypothetical protein	169929	117087	111079	65207	0.653679	0.689035	0.450408	0.383731	0.851964
5662	1054	4	0V46	PA14_11170	PA4075		conserved hypothetical protein	184418	118371	100974	55215	0.547528	0.641863	0.351438	0.299401	0.851933
818	818	1	0R02	PA14_64240	PA4857		putative membrane protein, MarC family	192144	124889	119063	65916	0.619655	0.649976	0.402761	0.343055	0.851759
6140	1532	4	1F44	PA14_58970		RL110	putative phage protein	249926	154210	155104	81503	0.6206	0.617023	0.382924	0.326109	0.851627
1202	1202	1	0Z02	PA14_36470	PA2174		hypothetical protein	174758	112039	118776	64844	0.67966	0.641109	0.435736	0.37105	0.851548
1692	156	2	0D12	PA14_59400			Conserved hypothetical protein	160318	119984	96789	61683	0.603731	0.748413	0.45184	0.384754	0.851527
3720	648	3	0N24	PA14_51170	PA1017	pauA	pimeloyl-CoA synthetase	108691	83520	89589	58613	0.824254	0.768417	0.633371	0.539263	0.851417
4425	1353	3	1C09	PA14_71800	PA5439		putative glucose-6-phosphate dehydrogenase	171214	98820	108879	53493	0.635923	0.577172	0.367037	0.312434	0.851231
3830	758	3	0P38	PA14_66380	PA5021		putative sodium/hydrogen antiporter	33819	49856	42434	53249	1.25474	1.4742	1.84974	1.57453	0.851218
941	941	1	0T29	PA14_11290	PA4065		putative permease	104051	94663	95421	73889	0.91706	0.909775	0.834318	0.710123	0.851142
4750	142	4	0C46	PA14_25110	PA3011	topA	DNA topoisomerase I	238584	165845	128609	76090	0.539051	0.695122	0.374706	0.318923	0.851129
4889	281	4	0F41	PA14_68350	PA5173	arcC	carbamate kinase	186675	130010	109999	65185	0.589254	0.696451	0.410387	0.34919	0.85088
2107	571	2	0L43					187941	111146	119641	60186	0.636588	0.591388	0.37647	0.320239	0.850635
2745	1209	2	0Z09	PA14_31650	PA2545	xthA	exodeoxyribonuclease III	138207	100549	97785	60511	0.707526	0.727525	0.514742	0.437829	0.850578
4931	323	4	0G35	PA14_21290	PA3304		putative membrane fusion protein	157260	124779	115200	77733	0.732545	0.793457	0.581243	0.494296	0.850413
669	669	1	0N45	PA14_63940	PA4836		conserved hypothetical protein	205691	134207	121396	67356	0.590186	0.652469	0.385078	0.327462	0.850378
2657	1121	2	0X17	PA14_59990			Conserved hypothetical protein	140447	100764	140468	85699	1.00015	0.717452	0.717559	0.610187	0.850365
5755	1147	4	0X43	PA14_56100	PA4318		putative membrane protein	176920	119630	108526	62393	0.613418	0.676181	0.414782	0.352662	0.850235
676	676	1	0O04	PA14_70720	PA5357	ubiC	chorismate-pyruvate lyase	153998	105380	121106	70449	0.786413	0.684295	0.538138	0.457467	0.850092
662	662	1	0N38					154444	128732	128896	91320	0.834581	0.833519	0.695639	0.591282	0.849984
2944	1408	2	1D16	PA14_62580	PA4729	panB	3-methyl-2-oxobutanoate hydroxymethyltransferase	123473	121142	122603	102243	0.992954	0.981121	0.974208	0.82806	0.849982
1513	1513	1	1F25	PA14_07170	PA0551	epd	D-erythrose 4-phosphate dehydrogenase	137770	101277	74157	46333	0.538267	0.735116	0.395689	0.336307	0.849928
4869	261	4	0F21	PA14_66600	PA5038	aroB	3-dehydroquinate synthase	145722	113061	113020	74517	0.775586	0.775868	0.601752	0.511364	0.849791
2154	618	2	0M42	PA14_30140	PA2627		conserved hypothetical protein	167876	114330	92297	53386	0.549793	0.681038	0.37443	0.318009	0.849314
4063	991	3	0U31	PA14_07940	PA0609	trpE	anthranilate synthetase component I	167837	132215	124799	83485	0.743573	0.787758	0.585756	0.497417	0.849189
4013	941	3	0T29					141586	96337	96606	55817	0.682313	0.680413	0.464255	0.394227	0.84916
4821	213	4	0E21	PA14_21650	PA3276		hypothetical protein	166262	121678	129324	80357	0.777833	0.731845	0.569253	0.483315	0.849035
3120	48	3	0A48	PA14_40880	PA1829	aphA	putative aminoglycoside phosphotransferase	256792	181905	134933	81144	0.525456	0.708375	0.37222	0.315991	0.848936
4297	1225	3	0Z25	PA14_63880	PA4831		putative transcriptional regulator	147732	101670	106069	61966	0.717983	0.688206	0.49412	0.419449	0.848881
3683	611	3	0M35	PA14_57240	PA4404		putative peptidase	118470	112580	95037	76664	0.802203	0.950283	0.76232	0.647117	0.848879
1953	417	2	0I33	PA14_23750	PA3121	leuC	3-isopropylmalate dehydratase large subunit	144767	100777	94781	56001	0.654714	0.696132	0.455768	0.386835	0.848756
5269	661	4	0N37	PA14_64140	PA4850	prmA	ribosomal protein L11 methyltransferase	139500	118293	111223	80046	0.797297	0.847978	0.676091	0.573806	0.848712
6143	1535	4	1F47	PA14_72800	PA5518		putative potassium efflux protein	278031	182859	129248	72144	0.464869	0.657693	0.305741	0.259482	0.848698
712	712	1	0O40	PA14_06070	PA0464	creC	two-component sensor CreC; catabolite repression sensor kinase for PhoB	174691	132128	135969	87274	0.77834	0.756353	0.5887	0.499591	0.848634
538	538	1	0L10	PA14_44210	PA1567		putative Glycine/D-amino acid oxidase	124339	108375	109135	80690	0.877721	0.871609	0.76503	0.648952	0.84827
4161	1089	3	0W33	PA14_56140	PA4321		hypothetical protein	164203	133928	133410	92288	0.81247	0.815625	0.66267	0.562036	0.848138
885	885	1	0S21	PA14_15080	PA3789		putative iron-regulated membrane protein	106575	105889	92010	77525	0.863336	0.993563	0.857779	0.727422	0.84803
5009	401	4	0I17	PA14_24900	PA3029	moaB2	molybdopterin biosynthetic protein B2	142766	107056	96252	61204	0.674194	0.74987	0.505558	0.428702	0.847977
6139	1531	4	1F43	PA14_65410	PA4951	orn	oligoribonuclease	248068	167171	152190	86959	0.613501	0.673892	0.413433	0.350545	0.847887
442	442	1	0J10	PA14_10090			putative LysR family transcription regulator	125383	103707	108655	76196	0.866585	0.827122	0.716771	0.607706	0.847838
1796	260	2	0F20	PA14_52460	PA0913	mgtE	probable Mg transporter MgtE	123732	101891	86453	60346	0.698712	0.823481	0.575376	0.487715	0.847646
963	963	1	0U03	PA14_67750	PA5130		putative rhodanese-like domain protein	144833	147581	140017	120936	0.966748	1.01897	0.985091	0.835003	0.847641
3097	25	3	0A25	PA14_23890	PA3110		putative DedD protein	222389	143107	123909	67582	0.557172	0.643499	0.35854	0.303891	0.84758
3670	598	3	0M22	PA14_04270	PA0327		putative transcriptional regulator	111748	96561	93375	68375	0.835585	0.864096	0.722026	0.611868	0.847432
4000	928	3	0T16	PA14_62930	PA4758	carA	carbamoyl-phosphate synthase small chain	132963	102428	91391	59651	0.687342	0.77035	0.529493	0.448629	0.847279
1421	1421	1	1D29	PA14_30860			hypothetical	184329	132908	129656	79205	0.703394	0.721037	0.507173	0.429694	0.847232
1655	119	2	0C23	PA14_31560	PA2551		putative transcriptional regulator, LysR family	196981	139157	123220	73733	0.625543	0.706449	0.441914	0.374315	0.847032
3312	240	3	0E48	PA14_51100	PA1022		probable acyl-CoA dehydrogenase	205442	174560	122425	88109	0.59591	0.84968	0.506333	0.428875	0.847022
836	836	1	0R20	PA14_18670	PA3531	bfrB	bacterioferritin	108972	100732	92033	72057	0.844556	0.924384	0.780695	0.661243	0.846993
6074	1466	4	1E26					217839	156198	144714	87886	0.664316	0.717034	0.476337	0.403445	0.846973
1347	1347	1	1C03	PA14_28600	PA2747		conserved hypothetical protein	159980	115899	115496	70857	0.72194	0.724459	0.523016	0.442912	0.846841
972	972	1	0U12	PA14_49680	PA1138		probable transcriptional regulator	120397	113755	84529	67631	0.702086	0.944833	0.663353	0.561733	0.846809
5848	1240	4	0Z40	PA14_23720	PA3123		putative translation initiation inhibitor	169315	94580	85144	40274	0.502873	0.558604	0.280907	0.237864	0.846773
1	1	1	0A01	PA14_28410	PA2759		hypothetical protein	314460	225249	143348	86931	0.455854	0.716304	0.32653	0.276445	0.846614
2849	1313	2	1B17					140882	108207	115606	75170	0.820587	0.768068	0.630267	0.533567	0.846573
1884	348	2	0H12					150871	100988	97644	55319	0.647202	0.669367	0.433215	0.366664	0.846379
2749	1213	2	0Z13	PA14_49080	PA1187		probable acyl-CoA dehydrogenase	153598	116559	110737	71123	0.720953	0.758858	0.547101	0.463046	0.846364
1393	1393	1	1D01	PA14_41630	PA1773		putative cytoplasmic membrane-associated protein	209879	162212	93590	61220	0.445924	0.772883	0.344647	0.291692	0.84635
213	213	1	0E21	PA14_41880	PA1753		universal stress protein	136914	98174	115380	70012	0.842719	0.717049	0.60427	0.511357	0.84624
1643	107	2	0C11	PA14_61120	PA4618		putative xanthine dehydrogenase accessory factor X	191663	140728	102616	63758	0.535398	0.734247	0.393114	0.332657	0.846208
5928	1320	4	1B24	PA14_45970	PA1429		putative cation-transporting P-type ATPase	174364	133589	132712	86018	0.76112	0.76615	0.583132	0.493324	0.84599
6092	1484	4	1E44	PA14_65110	PA4930	alr	biosynthetic alanine racemase	196920	136019	106433	62192	0.540489	0.690732	0.373333	0.315824	0.845957
1660	124	2	0C28	PA14_47800	PA1271		putative tonB-dependent receptor	171889	113240	95395	53165	0.55498	0.658797	0.365619	0.309298	0.845957
1593	57	2	0B09	PA14_54980			probable ABC-type transporter protein	212340	127732	94468	48069	0.44489	0.601545	0.267621	0.226378	0.845887
4784	176	4	0D32	PA14_40450	PA1858	str	streptomycin 3''-phosphotransferase	183893	116731	112743	60531	0.61309	0.634777	0.389175	0.329164	0.845799
5932	1324	4	1B28	PA14_27990	PA2794		putative sialidase	170479	125465	109768	68307	0.64388	0.735956	0.473867	0.400677	0.845547
933	933	1	0T21	PA14_45630	PA1455	fliA	motility sigma factor FliA	117028	109263	98039	77387	0.83774	0.933648	0.782154	0.661269	0.845446
2053	517	2	0K37	PA14_63010	PA4763	recN	DNA repair protein RecN	151924	114859	104445	66753	0.687482	0.756029	0.519756	0.439384	0.845365
466	466	1	0J34	PA14_00460	PA0037	trpI	trpBA operon transcriptional activator	124141	103418	93987	66175	0.757099	0.833069	0.630715	0.533063	0.845172
4696	88	4	0B40	PA14_17980	PA3581	glpF	glycerol uptake facilitator protein	164346	117003	81577	49081	0.496374	0.711931	0.353384	0.298644	0.845099
4046	974	3	0U14	PA14_45850	PA1439		conserved hypothetical protein	151970	114127	109719	69629	0.721978	0.750984	0.542194	0.458176	0.845041
548	548	1	0L20	PA14_73120	PA5545		putative periplasmic transport protein	111621	98014	94643	70221	0.847896	0.878096	0.744534	0.629102	0.84496
76	76	1	0B28	PA14_29150	PA2706		conserved hypothetical protein	190058	139697	114483	71093	0.602358	0.735023	0.442747	0.374059	0.84486
5561	953	4	0T41	PA14_67790	PA5133		putative membrane-bound metallopeptidase	146106	103238	100680	60098	0.689089	0.706597	0.486908	0.411331	0.844783
409	409	1	0I25	PA14_11030	PA4088		putative aminotransferase	130506	121201	106465	83520	0.815786	0.928701	0.757621	0.639971	0.844711
1387	1387	1	1C43	PA14_48740	PA1204		putative oxidoreductase	174055	138746	110891	74654	0.637103	0.797139	0.50786	0.42891	0.844545
1596	60	2	0B12	PA14_72040	PA5458		putative acyltransferase	208813	124188	107682	54086	0.515686	0.594733	0.306696	0.259016	0.844539
1497	1497	1	1F09	PA14_27180	PA2854		putative ErfK/YbiS/YcfS/YnhG family protein	182587	175278	104584	84779	0.57279	0.95997	0.549861	0.464321	0.844434
2395	859	2	0R43	PA14_25470	PA2985		conserved hypothetical protein	183260	144254	107106	71191	0.584448	0.787155	0.460051	0.38847	0.844406
1647	111	2	0C15	PA14_52420	PA0916		conserved hypothetical protein	181268	121289	106638	60249	0.588289	0.669114	0.393633	0.332375	0.844379
6023	1415	4	1D23	PA14_72780	PA5516	pdxY	pyridoxamine kinase	195911	147018	145686	92303	0.743634	0.750433	0.558047	0.471148	0.84428
1397	1397	1	1D05	PA14_44620	PA1533		conserved hypothetical protein	170207	140408	110403	76869	0.64864	0.824925	0.535079	0.451621	0.844026
2054	518	2	0K38	PA14_42760	PA1681	aroC	chorismate synthase	166845	107963	112115	61228	0.671971	0.647086	0.434823	0.366975	0.843965
603	603	1	0M27	PA14_46610			putative methyltransferase	116483	99292	86584	62287	0.743319	0.852416	0.633617	0.53473	0.843933
595	595	1	0M19	PA14_35670	PA2237		putative glycosyl hydrolase	105841	92186	94059	69115	0.888682	0.870986	0.774029	0.653008	0.843647
4710	102	4	0C06	PA14_57910	PA4459		conserved hypothetical protein	174573	100667	85278	41486	0.488495	0.576647	0.281689	0.237643	0.843635
2200	664	2	0N40	PA14_23480	PA3140		putative competence protein	166459	116469	104809	61854	0.629639	0.699686	0.440549	0.371587	0.843463
564	564	1	0L36	PA14_68980	PA5223	ubiH	2-octaprenyl-6-methoxyphenyl hydroxylase	138998	116011	93066	65512	0.669549	0.834624	0.558822	0.471316	0.843411
3442	370	3	0H34	PA14_11320	PA4063		conserved hypothetical protein	123404	111052	106118	80535	0.859924	0.899906	0.77385	0.652613	0.843332
708	708	1	0O36	PA14_44490	PA1544	anr	transcriptional regulator Anr	135754	87853	101460	55372	0.747381	0.647149	0.483667	0.407885	0.843318
4283	1211	3	0Z11	PA14_49310	PA1168		hypothetical	170441	101159	116317	58203	0.682447	0.593513	0.405042	0.341485	0.843086
1222	1222	1	0Z22	PA14_66770	PA5053	hslV	heat shock protein HslV	154023	146609	135687	108874	0.880953	0.951864	0.838548	0.706868	0.842968
1807	271	2	0F31	PA14_34770	PA2309		putative ABC transporter, periplasmic binding protein	169025	129572	119088	76911	0.704558	0.766585	0.540104	0.455027	0.842481
3206	134	3	0C38	PA14_70590	PA5347		conserved hypothetical protein	178673	129819	124885	76443	0.698958	0.726573	0.507844	0.427837	0.842458
991	991	1	0U31	PA14_42140	PA1732		putative transglutaminase-like domain protein	119298	128334	105072	95215	0.880752	1.07574	0.947463	0.798127	0.842383
3607	535	3	0L07	PA14_67440	PA5106		putative chlorohydrolase	173405	120794	123416	72416	0.711721	0.6966	0.495785	0.417612	0.842324
837	837	1	0R21	PA14_33500	PA2413	pvdH	2-ketoglutarate 4-aminotransferase	96130	95785	84406	70841	0.87804	0.996411	0.874889	0.736929	0.842312
5609	1001	4	0U41	PA14_13130	PA3923		hypothetical protein	153603	124522	103672	70791	0.674935	0.810674	0.547152	0.46087	0.842307
1043	1043	1	0V35	PA14_26110	PA2933		putative MFS transporter	153034	118948	119460	78198	0.780611	0.777265	0.606742	0.510984	0.842178
1838	302	2	0G14	PA14_01770			putative outer membrane protein	144440	113466	93994	62157	0.650748	0.785558	0.5112	0.430331	0.841805
1649	113	2	0C17	PA14_64660	PA4892	ureF	urease accessory protein UreF	175868	129099	112707	69642	0.640861	0.734068	0.470436	0.39599	0.841752
1366	1366	1	1C22	PA14_47490	PA1293		putative enzyme	153852	134996	131052	96789	0.851806	0.877441	0.747409	0.629105	0.841714
202	202	1	0E10	PA14_34630	PA2322	gnuT	gluconate permease	144213	125263	114616	83794	0.794769	0.868597	0.690334	0.581043	0.841684
6116	1508	4	1F20	PA14_19310	PA3465		putative transmembrane protein	213207	153630	121711	73804	0.570858	0.720567	0.411342	0.346161	0.841541
341	341	1	0H05	PA14_69940	PA5298	xpt	xanthine phosphoribosyltransferase	176054	125630	151122	90748	0.858384	0.713588	0.612533	0.515455	0.841515
3408	336	3	0G48	PA14_63830	PA4827		putative N-hydroxyarylamine O-acetyltransferase	196239	161019	114843	79284	0.58522	0.820525	0.480188	0.404018	0.841374
5533	925	4	0T13	PA14_41630	PA1773		putative cytoplasmic membrane-associated protein	147350	110043	106019	66615	0.719505	0.746814	0.537336	0.452087	0.841349
184	184	1	0D40	PA14_30850				178857	121326	116966	66749	0.653964	0.678341	0.44361	0.373198	0.841273
3096	24	3	0A24	PA14_60780	PA4593		putative ABC transporter	234362	155277	136720	76206	0.583371	0.662552	0.386514	0.325164	0.841273
5152	544	4	0L16	PA14_28130	PA2780		putative transcriptional regulator	137116	113796	112333	78380	0.819255	0.829925	0.67992	0.571633	0.840735
1755	219	2	0E27	PA14_23520	PA3137		putative MFS transporter	182295	128114	140232	82839	0.769259	0.702784	0.540623	0.454423	0.840555
264	264	1	0F24	PA14_14940	PA3798		putative aminotransferase	141119	122875	118558	86770	0.840128	0.870719	0.731515	0.614871	0.840544
2080	544	2	0L16	PA14_29980	PA2640	nuoE	NADH dehydrogenase I chain E	106587	74528	103951	61090	0.975269	0.699222	0.68193	0.573147	0.840478
5948	1340	4	1B44	PA14_32530	PA2482		putative cytochrome c	174548	113301	85765	46783	0.491355	0.649111	0.318944	0.268024	0.840348
4280	1208	3	0Z08	PA14_16790	PA3678		putative transcriptional regulator, tetR family	163363	109784	115478	65191	0.70688	0.672025	0.475041	0.399056	0.840046
5108	500	4	0K20	PA14_52400	PA0917	kup	potassium uptake protein Kup	145265	111100	98633	63369	0.678987	0.764809	0.519295	0.43623	0.840043
4238	1166	3	0Y14	PA14_48190	PA1241		putative transcriptional regulator	161727	118968	130828	80844	0.808943	0.73561	0.595067	0.499879	0.840039
491	491	1	0K11	PA14_65630	PA4965		putative aspartyl protease	130373	131407	129209	109401	0.991072	1.00793	0.998932	0.839138	0.840036
411	411	1	0I27	PA14_18230	PA3563	fruR	transcriptional repressor of fru operon	116487	108501	101240	79204	0.86911	0.931443	0.809526	0.679939	0.839922
2217	681	2	0O09	PA14_04010			hypothetical protein	139140	110023	107830	71605	0.774975	0.790736	0.6128	0.514626	0.839793
3648	576	3	0L48	PA14_04140	PA0317		putative oxidoreductase, FAD-binding	227017	158709	142490	83647	0.627662	0.699106	0.438803	0.368461	0.839697
397	397	1	0I13	PA14_10120			putative LysR family transcription regulator	119996	102115	104818	74896	0.873512	0.850987	0.743347	0.624154	0.839653
734	734	1	0P14	PA14_28280	PA2770		putative phenazine biosynthesis protein, PhzF family	116607	104924	85793	64812	0.735745	0.899809	0.66203	0.555816	0.839563
826	826	1	0R10	PA14_01220			Hypothetical protein	124101	106607	101291	73052	0.816198	0.859034	0.701142	0.58865	0.839558
2713	1177	2	0Y25	PA14_61470	PA4646	upp	uracil phosphoribosyltransferase	123400	109965	91783	68667	0.743784	0.891126	0.662806	0.556459	0.83955
5156	548	4	0L20	PA14_70800	PA5365	phoU	phosphate uptake regulatory protein PhoU	124462	104535	81599	57538	0.655614	0.839895	0.550647	0.462294	0.839547
3821	749	3	0P29	PA14_38110	PA2042		putative transporter, sodium-dicarboxylate symporte	121484	103140	107260	76452	0.882915	0.849001	0.749595	0.629317	0.839543
7	7	1	0A07	PA14_39020	PA1972		putative membrane protein	266832	180269	175533	99558	0.657841	0.67559	0.444431	0.373111	0.839526
2818	1282	2	1A34	PA14_33600	PA2403		putative iron-regulated membrane protein	158664	99783	86818	45832	0.547181	0.628895	0.34412	0.288862	0.839423
843	843	1	0R27	PA14_65450	PA4954	motA	chemotaxis protein MotA	120972	115387	97933	78407	0.809551	0.953832	0.772176	0.648142	0.839371
2401	865	2	0S01	PA14_09570	PA4203		putative LysR-family transcriptional regulator	203384	118285	107260	52355	0.527377	0.581585	0.306714	0.257419	0.839281
4943	335	4	0G47	PA14_03920	PA0300	spuD	polyamine transport protein	207288	148004	134487	80589	0.648793	0.714002	0.463239	0.388778	0.839259
5593	985	4	0U25	PA14_21580	PA3283		conserved hypothetical protein	115479	93188	93768	63502	0.811992	0.806969	0.655252	0.549901	0.83922
3360	288	3	0F48	PA14_03380			Hypothetical protein	203700	164418	117418	79533	0.576426	0.807158	0.465267	0.390442	0.839179
2113	577	2	0M01	PA14_66100			putative membrane protein	205681	123804	117655	59425	0.572027	0.601922	0.344316	0.288918	0.839109
765	765	1	0P45	PA14_13090	PA3925		probable 3-ketoacyl-CoA thiolase	194435	120594	110267	57387	0.567115	0.620228	0.35174	0.295147	0.839106
5127	519	4	0K39	PA14_07650	PA0586		putative sporulation protein	166423	117955	110982	66001	0.666867	0.708766	0.472653	0.396586	0.839064
402	402	1	0I18	PA14_30620	PA2588		putative transcriptional regulator, AraC family	95224	91411	74571	60051	0.783111	0.959958	0.751754	0.630629	0.838877
4064	992	3	0U32					145058	120708	105902	73925	0.730067	0.832136	0.607515	0.509624	0.838866
1636	100	2	0C04	PA14_49870			probable peptide deformylase	146103	105922	73123	44470	0.500489	0.724982	0.362846	0.304374	0.838853
5203	595	4	0M19	PA14_49480			hypothetical protein	126389	103859	96908	66776	0.766744	0.821741	0.630065	0.528337	0.838544
5037	429	4	0I45	PA14_64480	PA4876	osmE	osmotically inducible lipoprotein OsmE	165433	124266	96670	60887	0.584345	0.751156	0.438935	0.368046	0.838499
1798	262	2	0F22	PA14_37710	PA2071	fusA2	translation elongation factor G	149433	107786	92751	56094	0.620686	0.7213	0.447701	0.375379	0.838459
5076	468	4	0J36	PA14_19700	PA3430		putative class II aldolase/adducin domain protein	144403	123138	107331	76722	0.743274	0.852739	0.633818	0.531305	0.83826
3965	893	3	0S29	PA14_25100	PA3012		conserved hypothetical protein	79148	86358	76174	69666	0.962425	1.0911	1.0501	0.880199	0.838207
1933	397	2	0I13	PA14_48640	PA1211		conserved hypothetical protein	137995	108168	94650	62188	0.685894	0.783854	0.537641	0.450654	0.838206
2296	760	2	0P40	PA14_07800	PA0598		putative DnaJ-like protein DjlA	195263	154270	160104	105985	0.81994	0.790063	0.647804	0.542781	0.837878
6108	1500	4	1F12	PA14_57640	PA4437		hypothetical protein	220558	152051	120460	69578	0.54616	0.689392	0.376519	0.315464	0.837843
4043	971	3	0U11	PA14_38250	PA2032		putative transcriptional regulator, GntR	158439	112928	106334	63494	0.671135	0.712754	0.478354	0.400747	0.837763
1332	1332	1	1B36	PA14_61040	PA4613	katB	catalase	171985	113962	123235	68385	0.716545	0.662628	0.474802	0.397622	0.837447
2834	1298	2	1B02	PA14_53940	PA0796	prpB	carboxyphosphonoenolpyruvate phosphonomutase	183095	121741	107827	60031	0.588913	0.664906	0.391572	0.327868	0.837313
210	210	1	0E18	PA14_13750	PA3877	narK1	putative nitrite extrusion protein	127060	112072	104817	77405	0.824941	0.88204	0.727631	0.6092	0.837238
921	921	1	0T09	PA14_53660	PA0821		hypothetical protein	129729	103029	96037	63842	0.740289	0.794186	0.587928	0.492118	0.837039
956	956	1	0T44	PA14_46070	PA1421	gbuA	guanidinobutyrase	183939	131781	97563	58507	0.53041	0.716439	0.380006	0.318078	0.837035
489	489	1	0K09	PA14_41630	PA1773		putative cytoplasmic membrane-associated protein	125184	103543	107891	74689	0.861859	0.827126	0.712867	0.596634	0.83695
1912	376	2	0H40	PA14_45940	PA1432	lasI	autoinducer synthesis protein LasI	189463	115824	126545	64740	0.667914	0.611328	0.408314	0.341703	0.836861
1746	210	2	0E18	PA14_03770	PA0288	speB1	agmatinase	159140	106027	104787	58418	0.658458	0.66625	0.438698	0.367086	0.836762
698	698	1	0O26	PA14_44680	PA1527		putative chromosome segregation protein	108535	100052	99301	76588	0.914921	0.921841	0.843412	0.705653	0.836664
3731	659	3	0N35					130806	124382	106985	85113	0.817891	0.950889	0.777723	0.650681	0.836649
1940	404	2	0I20	PA14_14600	PA3823	tgt	queuine tRNA-ribosyltransferase	112146	81511	86592	52651	0.772136	0.726829	0.561211	0.469486	0.836559
2075	539	2	0L11					105529	68745	121896	66427	1.15509	0.651432	0.752466	0.629467	0.836538
644	644	1	0N20	PA14_51570		RS10	hypothetical protein	111694	105972	102187	81093	0.914884	0.948771	0.868015	0.726028	0.836424
2295	759	2	0P39	PA14_28210	PA2774		hypothetical protein	167047	134018	122013	81871	0.730411	0.802277	0.585992	0.490108	0.836372
1881	345	2	0H09	PA14_57080	PA4392		putative methyltransferase	165529	130834	98045	64812	0.592313	0.790399	0.468164	0.391545	0.836341
6109	1501	4	1F13	PA14_21820	PA3262	fklB	putative peptidyl-prolyl cis-trans isomerase, FkbP-type	246226	167748	139632	79548	0.567089	0.681277	0.386344	0.323069	0.836221
737	737	1	0P17	PA14_25640	PA2969	plsX	fatty acid/phospholipid synthesis protein	96357	122048	107058	113388	1.11106	1.26662	1.40729	1.17675	0.836182
1720	184	2	0D40	PA14_36960	PA2135		putative Na+/H+ antiporter	206303	116066	112713	53023	0.546347	0.5626	0.307375	0.257015	0.836163
5918	1310	4	1B14	PA14_72810	PA5519		putative acyl-CoA thioester hydrolase	183049	127564	108773	63378	0.594229	0.696884	0.414109	0.346235	0.836097
5598	990	4	0U30	PA14_16320	PA3717		putative FkbP-type peptidyl-prolyl cis-trans isomerase	121982	100743	97950	67632	0.802987	0.825884	0.663175	0.554442	0.836043
2147	611	2	0M35	PA14_13040	PA3929	cioB	CioB, cyanide insensitive terminal oxidase	47106	50266	53521	47747	1.13618	1.06708	1.2124	1.01361	0.836034
4600	1528	3	1F40	PA14_52340	PA0921		hypothetical protein	210787	196760	118228	92230	0.560888	0.933454	0.523564	0.437551	0.835716
1997	461	2	0J29	PA14_04610	PA0352		putative xanthine/uracil permease family protein	132594	131964	106679	88726	0.804554	0.995249	0.800731	0.669155	0.835681
1887	351	2	0H15	PA14_23670	PA3127		putative bleomycin resistance protein	143403	107447	94890	59395	0.661702	0.749266	0.495791	0.414182	0.835398
1777	241	2	0F01	PA14_67520	PA5113		conserved hypothetical protein	226047	112846	116670	48653	0.516132	0.499215	0.257661	0.215234	0.835339
2775	1239	2	0Z39	PA14_71320	PA5402		hypothetical protein	164405	113962	111613	64625	0.678891	0.693178	0.470592	0.393084	0.835297
919	919	1	0T07	PA14_56730	PA4362		conserved hypothetical protein	139754	97436	109750	63908	0.785308	0.697197	0.547514	0.457289	0.83521
6112	1504	4	1F16	PA14_64270	PA4858		putative branched-chain amino acid ABC transporter, periplasmic component	238283	166574	113363	66182	0.475749	0.69906	0.332577	0.277745	0.835131
1964	428	2	0I44	PA14_52430	PA0915		conserved hypothetical protein	177565	110500	101935	52970	0.574071	0.622307	0.357249	0.298313	0.835029
467	467	1	0J35	PA14_07860	PA0603		putative ATP-binding component of ABC transporter	136553	119206	110097	80253	0.806258	0.872965	0.703835	0.587706	0.835005
3804	732	3	0P12	PA14_23420		ORF_10		139773	109450	105284	68833	0.75325	0.783055	0.589836	0.492463	0.834914
813	813	1	0Q45	PA14_36260	PA2200		putative signal transduction protein	202077	147427	129417	78830	0.640434	0.729559	0.467234	0.390099	0.834911
3456	384	3	0H48	PA14_54340	PA0769		hypothetical protein	198497	155213	119879	78258	0.603934	0.781941	0.472241	0.394253	0.834856
2394	858	2	0R42	PA14_51880	PA0958	oprD	Basic amino acid, basic peptide and imipenem outer membrane porin OprD precursor	177066	117812	119465	66359	0.674692	0.665356	0.448911	0.37477	0.834843
1000	1000	1	0U40	PA14_17910	PA3586		putative hydrolase, alpha/beta fold family	169812	116423	113762	65104	0.669929	0.685599	0.459303	0.383389	0.834719
3214	142	3	0C46	PA14_47150	PA1321	cyoE	cytochrome o ubiquinol oxidase protein CyoE	166096	152310	109754	84009	0.660787	0.917	0.605941	0.505786	0.834711
4246	1174	3	0Y22	PA14_12730	PA3953		possible isochorismatase family protein	141899	107794	122184	77468	0.861063	0.759653	0.654109	0.545938	0.834628
4737	129	4	0C33	PA14_30590	PA2590		putative outer membrane receptor protein	187043	129669	139164	80513	0.744021	0.693258	0.515799	0.430452	0.834535
3498	426	3	0I42	PA14_30970			putative transcriptional regulator	162382	124837	109872	70480	0.676627	0.768786	0.520181	0.434038	0.834398
2117	581	2	0M05					136128	106645	69881	45670	0.513348	0.783417	0.402165	0.335493	0.834217
6137	1529	4	1F41	PA14_65110	PA4930	alr	biosynthetic alanine racemase	243311	190735	160104	104693	0.658022	0.783914	0.515833	0.430285	0.834155
5230	622	4	0M46	PA14_24810	PA3037		putative hydrolase	195908	157946	111304	74850	0.568144	0.806225	0.458052	0.382067	0.834112
2813	1277	2	1A29	PA14_69430	PA5258		putative uroporphyrin-III C-methyltransferase	140357	116878	100522	69808	0.716188	0.832719	0.596384	0.49736	0.83396
5135	527	4	0K47	PA14_05840	PA0447	gcdH	glutaryl-CoA dehydrogenase	174547	138930	134151	89047	0.768567	0.795946	0.611738	0.510161	0.833953
4947	339	4	0H03	PA14_50380	PA1085	flgJ	flagellar protein FlgJ	188875	106273	106395	49919	0.563309	0.562663	0.316953	0.264296	0.833866
4787	179	4	0D35	PA14_20890	PA3337	rfaD	ADP-L-glycero-D-mannoheptose 6-epimerase	187987	122097	123327	66775	0.65604	0.649497	0.426096	0.355211	0.83364
2104	568	2	0L40					165517	121493	123186	75378	0.74425	0.734021	0.546295	0.455409	0.833632
2066	530	2	0L02	PA14_17890	PA3588		putative porin	175585	126632	98469	59197	0.560805	0.721201	0.404453	0.337142	0.833574
752	752	1	0P32	PA14_17600	PA3611		putative secreted protein	124319	121288	113405	92223	0.91221	0.975619	0.889969	0.741825	0.833541
3966	894	3	0S30	PA14_14060	PA3860		putative long-chain-fatty-acid-CoA ligase	134308	108584	99455	67009	0.740499	0.80847	0.598672	0.49892	0.833379
1009	1009	1	0V01	PA14_37790	PA2065	pcoA	copper resistance protein A precursor	197587	154491	96071	62600	0.486221	0.781888	0.380171	0.316822	0.833369
1958	422	2	0I38	PA14_66790	PA5054	hslU	heat shock protein HslU	179618	120284	116920	65237	0.650937	0.669666	0.43591	0.363199	0.833196
121	121	1	0C25	PA14_51710	PA0973	oprL	Peptidoglycan associated lipoprotein OprL precursor	170695	146232	140104	99994	0.820786	0.856686	0.703155	0.585805	0.833109
3035	1499	2	1F11	PA14_64690	PA4895		putative transmembrane sensor	232036	142603	141527	72454	0.609936	0.614573	0.37485	0.312253	0.833009
2059	523	2	0K43	PA14_49540			hypothetical protein	181314	115195	115023	60872	0.634386	0.635334	0.403047	0.335727	0.832972
2777	1241	2	0Z41	PA14_20010	PA3408	hasR	Haem uptake outer membrane receptor HasR precursor	173554	131558	100790	63628	0.580741	0.758023	0.440216	0.366618	0.832814
1539	3	2	0A03					234383	165537	122492	72047	0.522615	0.706267	0.369106	0.30739	0.832797
5031	423	4	0I39	PA14_44860	PA1514		ureidoglycolate hydrolase	162608	132894	117989	80294	0.725604	0.817266	0.593011	0.493789	0.83268
1872	336	2	0G48	PA14_22770	PA3203		conserved hypothetical protein	181653	142207	107168	69854	0.58996	0.78285	0.46185	0.384546	0.832622
6000	1392	4	1C48					215036	149953	106940	62087	0.497312	0.697339	0.346795	0.288728	0.832562
5083	475	4	0J43	PA14_59310		pilR2	type IV B pilus Protein	166385	123040	104376	64254	0.627316	0.73949	0.463894	0.386177	0.832468
250	250	1	0F10	PA14_59380			Conserved hypothetical protein	129841	110319	99005	70016	0.76251	0.849647	0.647864	0.539244	0.832342
3168	96	3	0B48	PA14_13890	PA3868		putative integrase protein	228954	174101	121403	76832	0.530251	0.760419	0.403213	0.335578	0.832261
664	664	1	0N40	PA14_69580	PA5269		conserved hypothetical protein	161088	119870	113488	70259	0.704509	0.744127	0.524245	0.436153	0.831964
1553	17	2	0A17	PA14_50670	PA1060		hypothetical protein	204386	150603	107504	65884	0.525985	0.736856	0.387575	0.322351	0.831712
3721	649	3	0N25	PA14_24270	PA3083	pepN	aminopeptidase N	119849	98583	94470	64628	0.788242	0.82256	0.648376	0.539245	0.831686
171	171	1	0D27	PA14_22820	PA3200		putative PHP domain protein	155175	136827	123189	90323	0.793871	0.881759	0.700004	0.582072	0.831527
3705	633	3	0N09	PA14_52020	PA0946		conserved hypothetical protein	151601	124126	133520	90897	0.880733	0.818768	0.721116	0.59958	0.831462
454	454	1	0J22					109806	110710	93348	78250	0.850117	1.00823	0.857116	0.71262	0.831416
4189	1117	3	0X13	PA14_04490	PA0343		conserved hypothetical protein	152115	99152	107954	58502	0.709687	0.651823	0.46259	0.384591	0.831386
780	780	1	0Q12	PA14_32490	PA2485		hypothetical protein	113628	118064	115923	100138	1.0202	1.03904	1.06003	0.881279	0.831375
838	838	1	0R22	PA14_41280	PA1797		putative beta-lactamase	92273	102531	90084	83219	0.976277	1.11117	1.08481	0.901878	0.83137
3117	45	3	0A45	PA14_54450	PA0761	nadB	L-aspartate oxidase	243532	163414	120684	67319	0.495557	0.671017	0.332527	0.276428	0.831294
5612	1004	4	0U44	PA14_56470	PA4343		putative MFS transporter	171690	130193	109375	68947	0.637049	0.758303	0.483076	0.401578	0.831294
594	594	1	0M18	PA14_23750	PA3121	leuC	3-isopropylmalate dehydratase large subunit	106678	102502	103549	82707	0.970669	0.960854	0.932671	0.775296	0.831264
4369	1297	3	1B01	PA14_58870	PA4538	ndh	NADH dehydrogenase	237202	156680	122985	67512	0.518482	0.660534	0.342475	0.284618	0.831062
2486	950	2	0T38	PA14_50970	PA1033		probable glutathione S-transferase	165895	122129	120835	73926	0.728382	0.736183	0.536222	0.445619	0.831034
2581	1045	2	0V37	PA14_10530	PA4132		putative transcriptional regulator, GntR family	85096	70645	67495	46562	0.793163	0.83018	0.658468	0.54717	0.830975
4838	230	4	0E38					183715	135687	139773	85783	0.760814	0.738573	0.561917	0.466935	0.830968
3660	588	3	0M12	PA14_62660	PA4736		conserved hypothetical protein	142822	116180	112639	76130	0.788667	0.81346	0.641549	0.533041	0.830866
3768	696	3	0O24	PA14_32830			hypothetical protein	108927	100212	100472	76797	0.922379	0.919992	0.848582	0.705032	0.830835
976	976	1	0U16	PA14_24740	PA3042		conserved hypothetical protein	120408	112875	76469	59548	0.635082	0.937438	0.59535	0.494552	0.830691
5280	672	4	0N48	PA14_72210	PA5471		conserved hypothetical protein	187001	184167	187112	153071	1.00059	0.984845	0.98543	0.818557	0.83066
1021	1021	1	0V13	PA14_65130	PA4931	dnaB	replicative DNA helicase	129147	117167	108450	81727	0.839741	0.907237	0.761844	0.632822	0.830644
1850	314	2	0G26	PA14_56070	PA4315	mvaT	transcriptional regulator MvaT, P16 subunit	117779	99636	87186	61242	0.740251	0.845957	0.626221	0.519974	0.830337
5816	1208	4	0Z08	PA14_56870	PA4373		conserved hypothetical protein	185074	129532	108003	62752	0.583567	0.699893	0.408434	0.339064	0.830157
1920	384	2	0H48	PA14_41000	PA1820	nhaB	sodium/proton antiporter NhaB	183679	121906	125144	68940	0.681319	0.66369	0.452185	0.375329	0.830034
792	792	1	0Q24	PA14_32740	PA2466		probable TonB-dependent receptor	125414	118462	117111	91801	0.933795	0.944568	0.882033	0.731984	0.829883
5443	835	4	0R19	PA14_25390	PA2991	sth	soluble pyridine nucleotide transhydrogenase	96585	81470	75564	52894	0.782358	0.843506	0.659923	0.547642	0.829857
1489	1489	1	1F01	PA14_61290	PA4632		putative lipoprotein	214710	182681	135756	95849	0.632276	0.850827	0.537957	0.446411	0.829827
556	556	1	0L28	PA14_41810	PA1759		putative transcriptional regulator	114905	101027	93718	68375	0.815613	0.879222	0.717105	0.595057	0.829805
5947	1339	4	1B43	PA14_58440	PA4503		putative dipeptide ABC transport system permease	185500	113604	107540	54638	0.57973	0.61242	0.355039	0.294544	0.829612
1741	205	2	0E13	PA14_03090	PA0250		putative CBS domain	152468	111654	92996	56498	0.609938	0.732311	0.446664	0.370556	0.829609
5300	692	4	0O20	PA14_29940	PA2642	nuoG	NADH dehydrogenase I chain G	94886	87495	74753	57182	0.787819	0.922107	0.726453	0.602639	0.829563
2029	493	2	0K13	PA14_65870			putative membrane protein	131785	96032	113956	68882	0.864711	0.728702	0.630117	0.522685	0.829504
175	175	1	0D31	PA14_59670			Conserved Hypothetical protein	172541	130711	117909	74093	0.683368	0.757565	0.517696	0.429423	0.829489
3633	561	3	0L33	PA14_50590	PA1068		probable heat shock protein (hsp90 family)	116914	104621	103070	76502	0.881588	0.894854	0.788893	0.654344	0.829446
4019	947	3	0T35	PA14_31610	PA2549		putative membrane protein, TerC family	131401	108449	105744	72386	0.804743	0.825329	0.664177	0.550879	0.829415
2028	492	2	0K12	PA14_59140			conserved hypothetical protein	127002	116208	114896	87197	0.904679	0.915009	0.827789	0.68658	0.829414
4219	1147	3	0X43	PA14_64200	PA4854	purH	phosphoribosylaminoimidazolecarboxamide transferase	168768	130922	110671	71201	0.655758	0.775751	0.508705	0.421887	0.829334
2865	1329	2	1B33	PA14_66380	PA5021		putative sodium/hydrogen antiporter	84367	65375	71494	45942	0.847417	0.774888	0.656653	0.544549	0.82928
3621	549	3	0L21					137071	120224	99674	72491	0.727171	0.877093	0.637796	0.528857	0.829195
789	789	1	0Q21	PA14_06770	PA0520	nirQ	regulatory protein NirQ	110864	89846	98817	66401	0.891335	0.810416	0.722353	0.598941	0.829153
4961	353	4	0H17	PA14_00490	PA0040		putative hemolysin activation/secretion protein	150459	110174	115552	70152	0.767997	0.732253	0.562368	0.466253	0.82909
473	473	1	0J41	PA14_32740	PA2466		probable TonB-dependent receptor	167864	125541	126421	78368	0.753116	0.747873	0.563235	0.466854	0.82888
4713	105	4	0C09	PA14_55020			probable ABC-type transporter, permease component	204573	111547	111452	50370	0.544803	0.545267	0.297063	0.24622	0.828847
1029	1029	1	0V21	PA14_71490	PA5417	soxD	sarcosine oxidase delta subunit	116953	110515	118405	92734	1.01242	0.944952	0.956684	0.792917	0.828818
2747	1211	2	0Z11	PA14_70300	PA5325		putative enzyme	150216	106026	109670	64148	0.730082	0.705824	0.515309	0.427038	0.828703
5246	638	4	0N14	PA14_71150	PA5387		conserved hypothetical protein	137726	107348	99644	64361	0.723494	0.779432	0.563914	0.467312	0.828693
205	205	1	0E13	PA14_12760	PA3950		probable ATP-dependent RNA helicase	134488	111044	112106	76706	0.833576	0.82568	0.688267	0.570356	0.828684
3970	898	3	0S34	PA14_14730	PA3814	iscS	cysteine desulfurase	95978	55756	110721	53301	1.15361	0.580925	0.67016	0.555346	0.828677
803	803	1	0Q35	PA14_71460	PA5415	glyA1	serine hydroxymethyltransferase	125858	103831	98111	67071	0.779537	0.824985	0.643107	0.53291	0.828649
4021	949	3	0T37	PA14_40960	PA1822		pilin biosynthetic protein	162313	116259	128874	76479	0.793984	0.716264	0.568703	0.471182	0.828521
1077	1077	1	0W21	PA14_07870	PA0604		putative binding protein component of ABC transporter	122640	112959	108661	82916	0.886016	0.921062	0.816075	0.676093	0.828468
5303	695	4	0O23	PA14_46150	PA1415		putative hydrolase	123352	106095	101755	72492	0.824916	0.8601	0.70951	0.587684	0.828296
2540	1004	2	0U44	PA14_69190	PA5239	rho	transcription termination factor Rho	111030	53465	121757	48561	1.09661	0.481537	0.528059	0.437368	0.828256
2	2	1	0A02	PA14_01130			hypothetical protein	301959	206779	158534	89912	0.525018	0.684792	0.359528	0.297762	0.828203
3818	746	3	0P26	PA14_22020	PA3244	minD	cell division inhibitor MinD	117711	108384	101109	77098	0.85896	0.920764	0.790899	0.654977	0.828143
1329	1329	1	1B33	PA14_05410	PA0415		putative chemotaxis protein methyltransferase CheR	156453	117653	128070	79752	0.818584	0.752002	0.615577	0.509751	0.828085
3755	683	3	0O11	PA14_42440	PA1709	popD	translocator outer membrane protein PopD precursor	143556	113817	97317	63880	0.677903	0.79284	0.537469	0.444983	0.827924
5664	1056	4	0V48	PA14_22060	PA3241		putative patatin family protein	215370	167002	139666	89656	0.648493	0.775419	0.502854	0.416288	0.827851
2151	615	2	0M39	PA14_48390	PA1229		putative transcriptional regulator araC family	161051	115835	123638	73617	0.767695	0.719244	0.55216	0.457104	0.827846
3774	702	3	0O30	PA14_18020	PA3578		putative phenazine biosynthesis protein, PhzF family	111041	93644	89609	62555	0.80699	0.843328	0.680558	0.56335	0.827778
915	915	1	0T03	PA14_31370	PA2564		putative trans-aconitate methyltransferase	157977	130588	134655	92135	0.852371	0.826627	0.704593	0.583218	0.827738
3920	848	3	0R32	PA14_32860	PA2455		hypothetical protein	95241	94639	93325	76759	0.979883	0.993679	0.973689	0.805945	0.827723
2203	667	2	0N43	PA14_13430	PA3901	fecA	Fe(III) dicitrate transport protein FecA	184757	114847	108717	55932	0.588432	0.621611	0.365776	0.302733	0.827645
5502	894	4	0S30					42367	47211	48555	44780	1.14606	1.11433	1.27709	1.05695	0.827627
1695	159	2	0D15	PA14_20760	PA3348		putative chemotaxis protein methyltransferase	164379	106238	94440	50514	0.574526	0.646299	0.371316	0.307302	0.827603
5078	470	4	0J38	PA14_13780	PA3875	narG	putative respiratory nitrate reductase alpha subun	148798	132581	111870	82490	0.751825	0.891013	0.669886	0.554376	0.827568
1559	23	2	0A23	PA14_02450			putative NAD(P) transhydrogenase, subunit alpha part 1	217272	151256	118988	68548	0.547645	0.69616	0.381249	0.315494	0.827528
1063	1063	1	0W07	PA14_29160	PA2705		conserved hypothetical protein	132705	107473	114481	76713	0.862673	0.809864	0.698648	0.578072	0.827415
4708	100	4	0C04	PA14_30560	PA2593		hypothetical protein	175978	104963	91035	44925	0.517309	0.596455	0.308552	0.255288	0.827374
4424	1352	3	1C08	PA14_16580	PA3697		conserved hypothetical protein	181497	109088	112714	56039	0.621024	0.601046	0.373264	0.30876	0.827189
2112	576	2	0L48	PA14_50020	PA1111		hypothetical protein	174435	135752	119497	76917	0.685052	0.778238	0.533134	0.440949	0.82709
183	183	1	0D39	PA14_03620	PA0278		putative membrane protein	168100	126280	132581	82376	0.788703	0.75122	0.592489	0.490042	0.82709
112	112	1	0C16	PA14_54510	PA0756		probable two-component response regulator	161482	133447	128066	87529	0.793067	0.826389	0.655382	0.542036	0.827053
1257	1257	1	1A09	PA14_11610	PA4038		possible ABC transporter permease component	134694	93975	104720	60423	0.777466	0.697693	0.542432	0.448595	0.827006
1206	1206	1	0Z06	PA14_28060	PA2787	cpg2	carboxypeptidase G2 precursor	139803	95209	101133	56954	0.723396	0.681023	0.492649	0.407388	0.826932
377	377	1	0H41	PA14_27070	PA2864		putative membrane protein	166700	127431	119511	75538	0.716923	0.764433	0.548039	0.453137	0.826834
1331	1331	1	1B35	PA14_22470	PA3225		putative transcriptional regulator, LysR family	167939	104814	126730	65363	0.754619	0.624119	0.470973	0.389207	0.82639
503	503	1	0K23	PA14_24960	PA3024		putative glycerol kinase	102030	102035	84884	70144	0.831951	1.00005	0.831992	0.687484	0.826311
1005	1005	1	0U45	PA14_11170	PA4075		conserved hypothetical protein	175866	130943	105636	64974	0.600662	0.744561	0.44723	0.369452	0.82609
2396	860	2	0R44	PA14_40790	PA1836		putative transcriptional regulator	207980	135772	107019	57711	0.514564	0.652813	0.335914	0.277483	0.826055
5174	566	4	0L38	PA14_21120	PA3318		hypothetical protein	125123	93441	89957	55491	0.718949	0.746793	0.536906	0.443492	0.826014
312	312	1	0G24	PA14_51150	PA1019	mucK	cis,cis-muconate transporter MucK	136918	127415	113279	87073	0.827349	0.930593	0.769926	0.63595	0.825989
829	829	1	0R13	PA14_51220	PA1014		probable glycosyl transferase	117866	114807	111738	89884	0.948009	0.974047	0.923405	0.762595	0.825851
4983	375	4	0H39	PA14_05230	PA0400		probable cystathionine gamma-lyase	186958	139872	136337	84231	0.729239	0.748147	0.545577	0.450534	0.825794
4896	288	4	0F48	PA14_55920	PA4304		putative type II secretion system protein	202583	156412	124910	79638	0.616587	0.772088	0.47606	0.393113	0.825764
366	366	1	0H30	PA14_45560	PA1460		putative chemotaxis transmembrane proton channel	118403	105960	105923	78272	0.894597	0.89491	0.800584	0.661064	0.825728
5028	420	4	0I36	PA14_47950	PA1257		putative amino acid ABC transporter permease	151391	125948	111615	76674	0.737263	0.831938	0.613358	0.506463	0.825723
1092	1092	1	0W36					168592	118746	121546	70668	0.720948	0.704339	0.507792	0.419166	0.825468
5142	534	4	0L06	PA14_24880	PA3031		putative lipoprotein	186874	102782	111185	50475	0.594973	0.550007	0.327239	0.270102	0.825395
4837	229	4	0E37					194756	132063	129077	72242	0.662763	0.678095	0.449416	0.370936	0.825374
1708	172	2	0D28	PA14_40120	PA1886	polB	DNA polymerase II	175419	110443	108097	56171	0.616222	0.629595	0.38797	0.32021	0.825348
314	314	1	0G26	PA14_39770	PA1915		putative regulatory protein	118777	112683	100563	78724	0.846654	0.948694	0.803215	0.662788	0.825169
4436	1364	3	1C20	PA14_19570	PA3443		putative aliphatic sulfonates transport permease protein	154253	115227	130197	80242	0.844048	0.747	0.630504	0.520197	0.82505
5293	685	4	0O13	PA14_07660	PA0587		conserved hypothetical protein	147751	109092	111112	67685	0.752022	0.73835	0.555256	0.458102	0.825029
1609	73	2	0B25	PA14_68280	PA5168		probable dicarboxylate transporter	171735	125888	106521	64415	0.620264	0.733036	0.454676	0.375084	0.824947
299	299	1	0G11	PA14_36730	PA2152		putative trehalose synthase	122218	98901	106895	71358	0.874626	0.809218	0.707763	0.583858	0.824935
1409	1409	1	1D17	PA14_12080	PA4001	sltB1	soluble lytic transglycosylase B	184711	97436	120917	52617	0.654628	0.527505	0.34532	0.284861	0.82492
1335	1335	1	1B39	PA14_61060	PA4615		putative ferredoxin--NADP+ reductase	169379	127058	118518	73322	0.699721	0.75014	0.524889	0.432887	0.824722
1608	72	2	0B24	PA14_71920	PA5448	wbpY	glycosyltransferase WbpY	168093	90610	129574	57597	0.770847	0.539047	0.415523	0.34265	0.824623
3703	631	3	0N07	PA14_08200			hypothetical protein	152953	130973	136831	96591	0.894595	0.856296	0.766038	0.631508	0.824382
214	214	1	0E22	PA14_71210	PA5393		putative monooxygenase	146960	121029	114745	77897	0.780791	0.823551	0.643021	0.530056	0.824322
2684	1148	2	0X44	PA14_31760	PA2536		putative phosphatidate cytidylyltransferase	187334	117549	103553	53550	0.552772	0.627484	0.346855	0.285853	0.824128
599	599	1	0M23	PA14_26360	PA2914		putative permease of ABC transporter	114831	103897	98767	73622	0.860107	0.904782	0.77821	0.641133	0.823857
1251	1251	1	1A03	PA14_69700	PA5279		conserved hypothetical protein	145091	85623	103864	50496	0.715854	0.590133	0.422449	0.34803	0.823838
1968	432	2	0I48	PA14_06310	PA0484		putative ACT domain protein	186242	137137	118571	71927	0.63665	0.736338	0.468789	0.386202	0.823828
1109	1109	1	0X05	PA14_27740	PA2814		conserved hypothetical protein	133085	88425	115003	62949	0.864132	0.664425	0.574151	0.472998	0.823823
4990	382	4	0H46	PA14_04220	PA0323		putative binding protein component of ABC transporter	181380	148007	141456	95083	0.779888	0.816005	0.636392	0.52422	0.823737
5788	1180	4	0Y28	PA14_56240	PA4329	pykA	putative pyruvate kinase	130441	156375	127825	126224	0.979945	1.19882	1.17478	0.967671	0.823707
1158	1158	1	0Y06	PA14_70340	PA5328		putative cytochrome c5	129831	83902	97200	51737	0.748666	0.64624	0.483818	0.398495	0.823647
3545	473	3	0J41	PA14_64050	PA4843		putative two-component response regulator	155115	128672	118298	80808	0.762647	0.829526	0.632636	0.520955	0.823468
3155	83	3	0B35	PA14_67220	PA5089		conserved hypothetical protein	185535	137439	118322	72171	0.637734	0.740771	0.472415	0.388989	0.823404
4432	1360	3	1C16	PA14_67270	PA5094		putative ATP-binding component of ABC transporter	165543	111004	119568	65998	0.722278	0.670545	0.484319	0.398676	0.823167
4772	164	4	0D20	PA14_59800		pvrS	kinase sensor protein	178601	128058	128764	75997	0.720959	0.717006	0.516932	0.425513	0.82315
1749	213	2	0E21	PA14_16280	PA3721		putative transciptional regulator	159840	115349	188242	111810	1.17769	0.721653	0.849884	0.699512	0.823068
4816	208	4	0E16	PA14_33750	PA2391		putative outer membrane protein precursor	168555	108201	110724	58500	0.656901	0.641933	0.421687	0.347068	0.823047
347	347	1	0H11	PA14_26700	PA2889		putative acyl-CoA dehydrogenase	121929	106668	111235	80092	0.912293	0.874837	0.798108	0.656874	0.823039
526	526	1	0K46	PA14_60300		pilX	type IV pilus biogenesis protein	180744	138685	134118	84696	0.742033	0.767301	0.569362	0.468596	0.82302
444	444	1	0J12	PA14_73090	PA5542		putative beta-lactamase	129578	128432	115868	94508	0.894195	0.991156	0.886287	0.729352	0.82293
3436	364	3	0H28	PA14_10360	PA4141		conserved hypothetical protein	116772	100321	107474	75966	0.920375	0.859119	0.790711	0.65055	0.82274
675	675	1	0O03	PA14_20450	PA3372	phnP	putative phosphonate metabolism protein	165536	107910	115483	61933	0.697631	0.651882	0.454773	0.374136	0.822687
939	939	1	0T27	PA14_47910	PA1261		putative transcriptional regulator	110390	110928	112213	92759	1.01651	1.00487	1.02147	0.840284	0.822624
1259	1259	1	1A11	PA14_50830	PA1046		hypothetical protein	160761	121682	127778	79556	0.794832	0.756912	0.601618	0.494871	0.822567
5176	568	4	0L40	PA14_69980	PA5301		putative transcriptional regulator	163729	121903	132148	80929	0.807114	0.744541	0.60093	0.494286	0.822536
1551	15	2	0A15	PA14_02910	PA0236		putative transcriptional regulator, IclR family	209824	131267	109706	56444	0.522848	0.625605	0.327096	0.269006	0.822407
4757	149	4	0D05	PA14_41570	PA1777	oprF	major porin and structural outer membrane porin OprF precursor	178480	98545	90933	41287	0.509486	0.552135	0.281305	0.231326	0.822331
2676	1140	2	0X36	PA14_37070	PA2127		putative phosphoadenosine phosphosulfate sulfotransferase	161527	112728	88233	50636	0.546243	0.69789	0.381217	0.313483	0.822322
404	404	1	0I20	PA14_45120	PA1492		hypothetical protein	100204	106178	90971	79256	0.907858	1.05962	0.961983	0.790946	0.822204
5299	691	4	0O19	PA14_50080	PA1105	fliJ	flagellar protein FliJ	137761	113336	103415	69952	0.750684	0.8227	0.617588	0.507778	0.822195
510	510	1	0K30	PA14_18450	PA3548	algI	alginate o-acetyltransferase AlgI	110428	78017	96954	56307	0.877984	0.706497	0.620293	0.509898	0.822028
1784	248	2	0F08	PA14_38900	PA1980		putative wo-component response regulator	174681	121125	113447	64645	0.649452	0.693407	0.450335	0.370075	0.821777
998	998	1	0U38	PA14_15850	PA3755		MutT/nudix family protein	154258	113178	119581	72099	0.775201	0.733693	0.56876	0.467392	0.821775
3268	196	3	0E04	PA14_13740	PA3878	narX	putative nitrate/nitrite sensor protein; NarX	39122	36483	40179	30790	1.02702	0.932544	0.95774	0.787025	0.821753
981	981	1	0U21	PA14_59880			COnserved hypothetical protein	119961	104736	93788	67288	0.781821	0.873084	0.682595	0.560916	0.82174
2752	1216	2	0Z16	PA14_52210	PA0932	cysM	cysteine synthase B	101684	67360	89367	48644	0.87887	0.662444	0.582202	0.478384	0.82168
5836	1228	4	0Z28	PA14_09610	PA4200		hypothetical	154980	124583	158445	104648	1.02236	0.803865	0.821838	0.675236	0.821617
4236	1164	3	0Y12	PA14_24590	PA3055		hypothetical protein	146435	75230	151179	63810	1.0324	0.513743	0.530387	0.435756	0.821582
1234	1234	1	0Z34	PA14_50040	PA1109		probable transcriptional regulator	162326	107805	120449	65720	0.742019	0.664127	0.492795	0.404864	0.821568
5734	1126	4	0X22	PA14_07870	PA0604		putative binding protein component of ABC transporter	149966	121061	129211	85668	0.861602	0.807256	0.695534	0.571249	0.821311
3082	10	3	0A10	PA14_59970			hypothetical protein	243585	165772	155134	86708	0.636878	0.680551	0.433428	0.355966	0.821281
5785	1177	4	0Y25	PA14_20670	PA3356		putative glutamine synthetase	122257	127610	90670	77713	0.741634	1.04378	0.774107	0.635653	0.821144
1876	340	2	0H04	PA14_44350	PA1556		putative cytochrome c oxidase subunit	131294	99568	79677	49612	0.606859	0.758359	0.460217	0.37787	0.821067
4171	1099	3	0W43	PA14_59930			COnserved hypothetical peotein	175659	130538	181343	110628	1.03236	0.743133	0.767179	0.629788	0.820914
835	835	1	0R19	PA14_25230	PA3002	mfd	transcription-repair coupling factor	103895	93910	100862	74831	0.970807	0.903893	0.877506	0.720256	0.820799
4342	1270	3	1A22	PA14_20100	PA3401		putative ABC-type multidrug transport system, permease component	175253	134946	126852	80169	0.723822	0.770007	0.557348	0.457447	0.820757
2772	1236	2	0Z36	PA14_08490	PA0663		conserved hypothetical protein	122619	88024	79553	46870	0.648782	0.717866	0.465738	0.382241	0.82072
3042	1506	2	1F18	PA14_55980	PA4308			216256	143356	122413	66598	0.566056	0.6629	0.375238	0.307959	0.820703
2027	491	2	0K11	PA14_12010	PA4007	proA	probable gamma-glutamyl phosphate reductase	152285	125139	121199	81737	0.79587	0.821742	0.654	0.536737	0.820699
4681	73	4	0B25	PA14_45710	PA1450		conserved hypothetical protein	97153	87435	67570	49901	0.695501	0.899972	0.625931	0.513633	0.82059
5782	1174	4	0Y22	PA14_31430			hypothetical protein	144878	125311	136754	97053	0.943925	0.864942	0.81644	0.669895	0.820507
4928	320	4	0G32	PA14_13110	PA3924		probable medium-chain acyl-CoA ligase	150582	110406	99206	59666	0.658817	0.733195	0.483042	0.396236	0.820294
1955	419	2	0I35	PA14_49590	PA1145		probable transcriptional regulator	145653	108237	115563	70442	0.793413	0.743115	0.589598	0.483629	0.820269
2108	572	2	0L44	PA14_30230	PA2620	clpA	ATP-dependent clp protease, ATP-binding subunit ClpA	176608	98483	93496	42765	0.529398	0.557636	0.295212	0.242146	0.820247
449	449	1	0J17	PA14_24350	PA3077		putative two-component system regulatory protein	117971	107754	95788	71734	0.811962	0.913394	0.741641	0.608065	0.81989
6101	1493	4	1F05	PA14_22820	PA3200		putative PHP domain protein	238560	176709	151857	92218	0.636557	0.740732	0.471518	0.386561	0.819823
1304	1304	1	1B08	PA14_70570	PA5345	recG	ATP-dependent DNA helicase RecG	109358	74516	72764	40637	0.665374	0.681395	0.453383	0.371596	0.819608
3359	287	3	0F47	PA14_38220	PA2033		putative siderophore-interacting protein	187466	151910	132030	87679	0.704288	0.810334	0.570708	0.467706	0.819519
5193	585	4	0M09	PA14_31200			hypothetical	173102	124965	120105	71049	0.693839	0.721915	0.500893	0.410446	0.819428
5143	535	4	0L07	PA14_30190	PA2623	icd	isocitrate dehydrogenase	160995	105934	128412	69232	0.797615	0.657996	0.524827	0.430026	0.819367
1839	303	2	0G15	PA14_21190	PA3311		conserved hypothetical protein	141101	98979	97747	56181	0.692745	0.701476	0.485944	0.398162	0.819357
1942	406	2	0I22	PA14_37510	PA2088		conserved hypothetical protein	132457	101708	86204	54212	0.650807	0.767857	0.499727	0.40928	0.819007
4012	940	3	0T28	PA14_06290	PA0482	glcB	malate synthase G	44701	41694	50684	38715	1.13384	0.932731	1.05757	0.866088	0.81894
4982	374	4	0H38	PA14_06670	PA0511	nirJ	heme d1 biosynthesis protein NirJ	168199	151420	133183	98178	0.791818	0.900243	0.712829	0.583701	0.818852
1030	1030	1	0V22	PA14_51690	PA0974		conserved hypothetical protein	93419	96326	94331	79626	1.00976	1.03112	1.04118	0.852353	0.818638
1398	1398	1	1D06	PA14_45430	PA1470		putative short-chain dehydrogenase	161187	132559	119635	80504	0.742212	0.822393	0.61039	0.499445	0.818239
262	262	1	0F22	PA14_49960	PA1114		hypothetical protein	127698	105559	105648	71458	0.827327	0.82663	0.683893	0.559586	0.818236
1004	1004	1	0U44	PA14_64740	PA4899		putative aldehyde dehydrogenase	180593	140784	117330	74817	0.649693	0.779565	0.506478	0.414285	0.817973
1423	1423	1	1D31	PA14_46980	PA1336		putative two-component sensor	182976	143917	128054	82366	0.69984	0.786535	0.550449	0.450146	0.817781
6046	1438	4	1D46	PA14_71060	PA5379	sdaB	L-serine dehydratase	184843	125871	101503	56521	0.549131	0.680962	0.373937	0.305778	0.817727
741	741	1	0P21	PA14_47090	PA1327		putative protease	103854	81957	96363	62182	0.92787	0.789156	0.732234	0.598744	0.817695
4781	173	4	0D29	PA14_50570	PA1069		hypothetical protein	180250	123920	119737	67308	0.664283	0.68749	0.456688	0.373415	0.817659
4831	223	4	0E31	PA14_59120			hypothetical protein	168689	127363	128911	79577	0.764193	0.755017	0.576979	0.471738	0.8176
284	284	1	0F44	PA14_45760	PA1447	fliQ	flagellar biosynthetic protein FliQ	166406	122900	124327	75068	0.747131	0.738555	0.551797	0.451114	0.817535
3471	399	3	0I15	PA14_70430	PA5335		putative alpha helix protein	130245	111090	112056	78123	0.860348	0.852931	0.733817	0.599816	0.817391
1611	75	2	0B27	PA14_43480	PA1627		putative transcriptional regulator, GntR family	196428	138299	132813	76433	0.676141	0.70407	0.47605	0.389115	0.817381
5175	567	4	0L39	PA14_46240	PA1408		putative mechanosensitive ion channel family protein	157616	126939	106071	69815	0.672971	0.805369	0.54199	0.442944	0.817254
1911	375	2	0H39	PA14_59980			Conserved hypothetical protein	185237	127453	146940	82613	0.793254	0.688054	0.545801	0.445985	0.81712
1059	1059	1	0W03	PA14_09470	PA4211	phzB1	probable phenazine biosynthesis protein	140730	99015	108403	62308	0.770291	0.703581	0.541962	0.442749	0.816936
304	304	1	0G16	PA14_32670	PA2471		conserved hypothetical protein	131531	109771	98756	67330	0.750819	0.834564	0.626606	0.511895	0.816931
315	315	1	0G27	PA14_21340	PA3300	fadD2	long-chain-fatty-acid--CoA ligase	120163	107930	99027	72650	0.824106	0.898197	0.740209	0.604595	0.81679
3806	734	3	0P14	PA14_67670	PA5124	ntrB	two-component sensor NtrB	130466	98065	101572	62355	0.778532	0.751652	0.585185	0.477941	0.816734
2769	1233	2	0Z33	PA14_02730	PA0223		putative dihydrodipicolinate synthetase	168998	126974	113879	69880	0.673848	0.751334	0.506285	0.413496	0.816725
5002	394	4	0I10	PA14_40410	PA1862	modB	molybdenum transport protein ModB	169091	96530	97398	45407	0.576009	0.570876	0.32883	0.268536	0.816641
5943	1335	4	1B39	PA14_59780		rcsC	kinase sensor protein	177738	111154	96059	49057	0.540453	0.625381	0.337989	0.276007	0.816616
2012	476	2	0J44	PA14_44580	PA1536		conserved hypothetical protein	180201	120349	110844	60452	0.615113	0.66786	0.410809	0.33547	0.816607
1960	424	2	0I40	PA14_34130	PA2361		conserved hypothetical protein	180215	142922	128380	83138	0.712371	0.793064	0.564956	0.461327	0.816571
5191	583	4	0M07	PA14_66840	PA5058	phaC2	poly(3-hydroxyalkanoic acid) synthase 2	191760	121561	133902	69310	0.698279	0.633923	0.442655	0.361441	0.816531
4388	1316	3	1B20	PA14_27410	PA2837		putative outer membrane protein precursor	161285	139617	140653	99418	0.872077	0.865654	0.754917	0.616412	0.816529
1391	1391	1	1C47	PA14_01380	PA0113		putative cytochrome c oxidase assembly factor	116589	110486	75519	58435	0.647737	0.947654	0.61383	0.501205	0.816521
4298	1226	3	0Z26	PA14_56050	PA4313		putative membrane protein	147996	111640	103601	63792	0.700026	0.754345	0.528061	0.431039	0.816267
[truncated: 4,145 more rows]

## Sheet: >3SD Hits
PA14.Gene.Locus	PAO1.ortholog	Gene.Name	Gene.Description	no drug	FOS 32	TMP 32	Combo 32	TMP/no drug	FOS/no drug	Expected Combo Growth	actual Combo growth	=actual/expected			Legend
PA14_21960	PA3250		putative ABC transporter, periplasmic substrate-binding protein	211358	25589	26393	25112	0.124873	0.121069	0.0151184	0.118813	7.85883			All hits are >3 SD above the mean Actual/Expected
PA14_08220	PA0634		hypothetical protein	184391	24930	27494	25338	0.149107	0.135202	0.0201595	0.137415	6.81635			Likely resistant mutant
PA14_31040			putative cation efflux system protein	113567	26671	25195	27927	0.221851	0.234848	0.0521014	0.245908	4.71979			Likely hyper-sensitive mutant
PA14_49970	PA1113		probable ATP-binding/permease fusion ABC transport	117253	25919	26777	27194	0.228369	0.221052	0.0504815	0.231926	4.59427			Previously identified hit
PA14_34210	PA2354		putative transcriptional regulator	168633	51217	43466	47008	0.257755	0.303719	0.078285	0.278759	3.56082
PA14_01310	PA0107		putative cytochrome c oxidase assembly protein	272793	58828	56382	37796	0.206684	0.215651	0.0445716	0.138552	3.10853
PA14_54540	PA0754		conserved hypothetical protein	80011	28529	26998	29564	0.337429	0.356563	0.120315	0.369499	3.07111
PA14_66580	PA5037		putative Type II secretory pathway protein	107064	37309	33461	33918	0.312533	0.348474	0.108909	0.316801	2.90885
PA14_22050	PA3242	htrB	putative lipid A biosynthesis lauroyl/myristoyl acyltransferase	97426	24103	51527	36389	0.528883	0.247398	0.130845	0.373504	2.85456
PA14_68110	PA5157		putative multiple antibiotic resistance protein MarR	85186	35030	41821	47076	0.490937	0.411218	0.201882	0.552626	2.73737
PA14_28380	PA2762		conserved hypothetical protein	91502	27828	30956	25403	0.33831	0.304125	0.102888	0.277622	2.69829
PA14_51430	PA0996	pqsA	probable coenzyme A ligase	67723	29763	35336	41484	0.521773	0.439481	0.229309	0.612554	2.6713
PA14_38840	PA1984		NAD+ dependent acetaldehyde dehydrogenase	82257	32836	32641	34621	0.396817	0.399188	0.158405	0.420888	2.65704
PA14_00570	PA0045		putative lipoprotein	112042	44116	44296	45412	0.395352	0.393745	0.155668	0.405312	2.6037
PA14_17740	PA3597		putative amino acid/amine transport protein	68369	26234	31247	31130	0.457035	0.383712	0.17537	0.455323	2.59636
PA14_64700	PA4896		putative sigma-70 factor, ECF subfamily	67136	29665	27548	31244	0.410331	0.441864	0.181311	0.465384	2.56677
PA14_40070	PA1890		putative glutathione S-transferase	77855	38911	36410	45423	0.467664	0.499788	0.233733	0.583431	2.49614
PA14_51000	PA1031		conserved hypothetical protein	64359	27036	25736	26896	0.399882	0.420081	0.167983	0.417906	2.48779
PA14_26760	PA2885		putative transcriptional regulator	158354	40867	48142	30399	0.304015	0.258074	0.0784583	0.191969	2.44676
PA14_48610	PA1214		putative sparagine synthase	46391	21316	26945	30081	0.580824	0.459486	0.26688	0.648423	2.42964
PA14_69020	PA5226		conserved hypothetical protein	48481	23385	33712	36587	0.695365	0.482354	0.335412	0.754667	2.24997
PA14_60800	PA4595		putative ABC transporter, ATP-binding protein	57005	28716	45061	50976	0.790475	0.503745	0.398198	0.894237	2.24571
PA14_18600	PA3538		putative ABC transporter, ATP-binding protein	99407	35683	39544	31429	0.397799	0.358959	0.142793	0.316165	2.21414
PA14_62770	PA4745	nusA	N utilization substance protein A	82051	39680	35561	38012	0.433401	0.483602	0.209594	0.463273	2.21034
PA14_02250	PA0178	cheA	putative two-component sensor	94021	36304	32167	27307	0.342126	0.386127	0.132104	0.290435	2.19854
PA14_50720	PA1055		conserved hypothetical protein	58981	38147	39483	55591	0.669419	0.646768	0.432958	0.942524	2.17694
PA14_66290	PA5015	aceA	pyruvate dehydrogenase, E1 component	148460	128571	76552	144075	0.515641	0.866031	0.446561	0.970463	2.17319
PA14_16600	PA3695		putative hydrolase, alpha/beta family	69539	28414	32784	28699	0.471448	0.408605	0.192636	0.412704	2.1424
PA14_24350	PA3077		putative two-component system regulatory protein	155188	76743	35771	37893	0.230501	0.494516	0.113987	0.244175	2.14214
PA14_32670	PA2471		conserved hypothetical protein	52353	31951	25361	32955	0.484423	0.610299	0.295643	0.629477	2.12918
PA14_07790	PA0597		putative nucleotidyltransferase	54011	25802	28240	28655	0.522856	0.477718	0.249778	0.53054	2.12405
PA14_00620	PA0049		conserved hypothetical protein	45704	21091	26723	25688	0.584697	0.461469	0.26982	0.562051	2.08306
PA14_36000		PAGI-1(5)	Probable transcriptional regulator	54384	31438	36735	43959	0.675474	0.578074	0.390474	0.808308	2.07007
PA14_19650	PA3436		putative membrane protein	72165	34690	30704	30487	0.425469	0.480704	0.204525	0.422462	2.06558
PA14_09850	PA4179		putative porin	62801	32909	37757	40124	0.601217	0.52402	0.31505	0.638907	2.02796
PA14_10320	PA4145		putative transcriptional regulator	70043	31930	32820	30155	0.468569	0.455863	0.213603	0.430521	2.01552
PA14_06960	PA0534		putative oxidoreductase	57698	31146	30342	32965	0.525876	0.539811	0.283874	0.571337	2.01265
PA14_41030	PA1817		conserved hypothetical protein	60488	40870	30574	41470	0.505456	0.675671	0.341522	0.685591	2.00746
PA14_29250	PA2697		conserved hypothetical protein	58473	30833	30237	31995	0.51711	0.527303	0.272674	0.547176	2.0067
PA14_16040	PA3738	xerD	integrase/recombinase XerD	82369	40502	32590	31850	0.395659	0.491714	0.194551	0.386675	1.98752
PA14_17860	PA3590		putative 3-hydroxyacyl-CoA dehydrogenase	90137	47864	44395	46669	0.492528	0.531014	0.261539	0.517756	1.97965
PA14_05550	PA0427	oprM	major intrinsic multiple antibiotic resistance efflux outer membrane protein OprM precursor	160338	81488	27836	27945	0.173608	0.508226	0.0882323	0.174288	1.97533
PA14_69630	PA5274	rnk	nucleoside diphosphate kinase regulator	59304	32081	34101	36332	0.57502	0.540958	0.311062	0.61264	1.96951
PA14_23460		wbpL	putative glycosyltransferase L	56895	33005	40650	46171	0.714474	0.580104	0.414469	0.811512	1.95796
PA14_29720	PA2658		putative lipoprotein	49305	28874	35550	40546	0.721022	0.58562	0.422245	0.822351	1.94757
PA14_33320			hypothetical	62509	32182	29348	29241	0.4695	0.514838	0.241717	0.467789	1.93528
PA14_61020	PA4612		ankyrin-like protein	66752	33975	33806	33081	0.506442	0.508974	0.257765	0.495581	1.9226
PA14_11210	PA4072		putative amino acid permease	38578	23387	40296	46947	1.04453	0.606226	0.633224	1.21694	1.92181
PA14_57910	PA4459		conserved hypothetical protein	55687	37970	33375	43658	0.599332	0.681847	0.408653	0.783989	1.91847
PA14_21700	PA3271		putative sensory box histidine kinase/response regulator	47250	27608	26777	29724	0.566709	0.584296	0.331126	0.629079	1.89982
PA14_09470	PA4211	phzB1	probable phenazine biosynthesis protein	50269	24076	26310	23898	0.523384	0.478943	0.250671	0.475402	1.89652
PA14_57910	PA4459		conserved hypothetical protein	72310	38542	37456	37751	0.517992	0.533011	0.276095	0.522072	1.89091
PA14_29720	PA2658		putative lipoprotein	41335	27711	30448	37757	0.736615	0.6704	0.493827	0.913439	1.84971
PA14_66710	PA5049	rpmE	50S ribosomal protein L31	52787	28041	25959	25403	0.491769	0.53121	0.261233	0.481236	1.84217
PA14_69700	PA5279		conserved hypothetical protein	45467	24900	27032	27260	0.594541	0.54765	0.3256	0.599556	1.84139
PA14_32500	PA2484		putative TetR-family transcriptional regulator	52076	29371	26167	27159	0.502477	0.564003	0.283398	0.521526	1.84026
PA14_62170	PA4697		conserved hypothetical protein	63206	30032	29170	25464	0.461507	0.475145	0.219283	0.402873	1.83723
PA14_29850	PA2649	nuoN	NADH dehydrogenase I chain N	55291	31011	25981	26670	0.469896	0.560869	0.26355	0.482357	1.83023
PA14_27200	PA2852		conserved hypothetical protein	42945	25176	27999	29863	0.651973	0.586238	0.382212	0.695378	1.81935
PA14_51690	PA0974		conserved hypothetical protein	51731	36379	31777	40651	0.614274	0.703234	0.431978	0.785815	1.81911
PA14_51770	PA0968		conserved hypothetical protein	40735	23042	28154	28769	0.69115	0.565656	0.390953	0.706248	1.80648
PA14_65410	PA4951	orn	oligoribonuclease	48978	45330	28042	45968	0.572543	0.925518	0.529898	0.938544	1.77118
PA14_43810	PA1600		putative cytochrome c	86774	59514	44386	53523	0.511513	0.685851	0.350821	0.616809	1.75819
PA14_41570	PA1777	oprF	major porin and structural outer membrane porin OprF precursor	43775	25996	23939	24980	0.546865	0.593855	0.324758	0.570645	1.75714
PA14_47300	PA1310	phnW	2-aminoethylphosphonate:pyruvate aminotransferase	38665	23348	27271	28535	0.705315	0.603854	0.425907	0.738006	1.73279
PA14_71800	PA5439		putative glucose-6-phosphate dehydrogenase	40749	25565	26438	28490	0.648801	0.627377	0.407043	0.699158	1.71765
PA14_35790			Putative homospermidine synthase	83027	49203	59122	59967	0.712082	0.592614	0.42199	0.722259	1.71156
PA14_51090	PA1023		probable short-chain dehydrogenase	61401	39492	41459	45525	0.675217	0.643182	0.434287	0.741437	1.70725
PA14_05250	PA0401		noncatalytic dihydroorotase-like protein noncataly	57623	35403	33333	34620	0.578467	0.61439	0.355404	0.600802	1.69047
PA14_12420				62458	40138	58522	63392	0.936982	0.64264	0.602142	1.01495	1.68557
PA14_50920	PA1037		conserved hypothetical protein	62921	37168	34240	33807	0.544174	0.590709	0.321449	0.537293	1.67147
PA14_49780	PA1129		probable fosfomycin resistance protein	148409	48702	102153	54922	0.688321	0.328161	0.22588	0.370072	1.63836
PA14_58100	PA4477	cafA	cytoplasmic axial filament protein	50741	42683	31143	42883	0.613764	0.841194	0.516294	0.845135	1.63693
PA14_17960	PA3582	glpK	glycerol kinase	45063	30801	39866	44531	0.884673	0.68351	0.604682	0.988194	1.63424

## Sheet: >2SD Hits
PA14.Gene.Locus	PAO1.ortholog	Gene.Name	Gene.Description	no drug	FOS 32	TMP 32	Combo 32	TMP/no drug	FOS/no drug	Expected Combo Growth	actual Combo growth	=actual/expected		Legend
PA14_21960	PA3250		putative ABC transporter, periplasmic substrate-binding protein	211358	25589	26393	25112	0.124873	0.121069	0.0151184	0.118813	7.85883		All hits are >2 SD above the mean Actual/Expected
PA14_08220	PA0634		hypothetical protein	184391	24930	27494	25338	0.149107	0.135202	0.0201595	0.137415	6.81635		Likely resistant mutant
PA14_31040			putative cation efflux system protein	113567	26671	25195	27927	0.221851	0.234848	0.0521014	0.245908	4.71979		Likely hyper-sensitive mutant
PA14_49970	PA1113		probable ATP-binding/permease fusion ABC transport	117253	25919	26777	27194	0.228369	0.221052	0.0504815	0.231926	4.59427		Previously identified hit
PA14_34210	PA2354		putative transcriptional regulator	168633	51217	43466	47008	0.257755	0.303719	0.078285	0.278759	3.56082
PA14_01310	PA0107		putative cytochrome c oxidase assembly protein	272793	58828	56382	37796	0.206684	0.215651	0.0445716	0.138552	3.10853
PA14_54540	PA0754		conserved hypothetical protein	80011	28529	26998	29564	0.337429	0.356563	0.120315	0.369499	3.07111
PA14_66580	PA5037		putative Type II secretory pathway protein	107064	37309	33461	33918	0.312533	0.348474	0.108909	0.316801	2.90885
PA14_22050	PA3242	htrB	putative lipid A biosynthesis lauroyl/myristoyl acyltransferase	97426	24103	51527	36389	0.528883	0.247398	0.130845	0.373504	2.85456
PA14_68110	PA5157		putative multiple antibiotic resistance protein MarR	85186	35030	41821	47076	0.490937	0.411218	0.201882	0.552626	2.73737
PA14_28380	PA2762		conserved hypothetical protein	91502	27828	30956	25403	0.33831	0.304125	0.102888	0.277622	2.69829
PA14_51430	PA0996	pqsA	probable coenzyme A ligase	67723	29763	35336	41484	0.521773	0.439481	0.229309	0.612554	2.6713
PA14_38840	PA1984		NAD+ dependent acetaldehyde dehydrogenase	82257	32836	32641	34621	0.396817	0.399188	0.158405	0.420888	2.65704
PA14_00570	PA0045		putative lipoprotein	112042	44116	44296	45412	0.395352	0.393745	0.155668	0.405312	2.6037
PA14_17740	PA3597		putative amino acid/amine transport protein	68369	26234	31247	31130	0.457035	0.383712	0.17537	0.455323	2.59636
PA14_64700	PA4896		putative sigma-70 factor, ECF subfamily	67136	29665	27548	31244	0.410331	0.441864	0.181311	0.465384	2.56677
PA14_40070	PA1890		putative glutathione S-transferase	77855	38911	36410	45423	0.467664	0.499788	0.233733	0.583431	2.49614
PA14_51000	PA1031		conserved hypothetical protein	64359	27036	25736	26896	0.399882	0.420081	0.167983	0.417906	2.48779
PA14_26760	PA2885		putative transcriptional regulator	158354	40867	48142	30399	0.304015	0.258074	0.0784583	0.191969	2.44676
PA14_48610	PA1214		putative sparagine synthase	46391	21316	26945	30081	0.580824	0.459486	0.26688	0.648423	2.42964
PA14_69020	PA5226		conserved hypothetical protein	48481	23385	33712	36587	0.695365	0.482354	0.335412	0.754667	2.24997
PA14_60800	PA4595		putative ABC transporter, ATP-binding protein	57005	28716	45061	50976	0.790475	0.503745	0.398198	0.894237	2.24571
PA14_18600	PA3538		putative ABC transporter, ATP-binding protein	99407	35683	39544	31429	0.397799	0.358959	0.142793	0.316165	2.21414
PA14_62770	PA4745	nusA	N utilization substance protein A	82051	39680	35561	38012	0.433401	0.483602	0.209594	0.463273	2.21034
PA14_02250	PA0178	cheA	putative two-component sensor	94021	36304	32167	27307	0.342126	0.386127	0.132104	0.290435	2.19854
PA14_50720	PA1055		conserved hypothetical protein	58981	38147	39483	55591	0.669419	0.646768	0.432958	0.942524	2.17694
PA14_66290	PA5015	aceA	pyruvate dehydrogenase, E1 component	148460	128571	76552	144075	0.515641	0.866031	0.446561	0.970463	2.17319
PA14_16600	PA3695		putative hydrolase, alpha/beta family	69539	28414	32784	28699	0.471448	0.408605	0.192636	0.412704	2.1424
PA14_24350	PA3077		putative two-component system regulatory protein	155188	76743	35771	37893	0.230501	0.494516	0.113987	0.244175	2.14214
PA14_32670	PA2471		conserved hypothetical protein	52353	31951	25361	32955	0.484423	0.610299	0.295643	0.629477	2.12918
PA14_07790	PA0597		putative nucleotidyltransferase	54011	25802	28240	28655	0.522856	0.477718	0.249778	0.53054	2.12405
PA14_00620	PA0049		conserved hypothetical protein	45704	21091	26723	25688	0.584697	0.461469	0.26982	0.562051	2.08306
PA14_36000		PAGI-1(5)	Probable transcriptional regulator	54384	31438	36735	43959	0.675474	0.578074	0.390474	0.808308	2.07007
PA14_19650	PA3436		putative membrane protein	72165	34690	30704	30487	0.425469	0.480704	0.204525	0.422462	2.06558
PA14_09850	PA4179		putative porin	62801	32909	37757	40124	0.601217	0.52402	0.31505	0.638907	2.02796
PA14_10320	PA4145		putative transcriptional regulator	70043	31930	32820	30155	0.468569	0.455863	0.213603	0.430521	2.01552
PA14_06960	PA0534		putative oxidoreductase	57698	31146	30342	32965	0.525876	0.539811	0.283874	0.571337	2.01265
PA14_41030	PA1817		conserved hypothetical protein	60488	40870	30574	41470	0.505456	0.675671	0.341522	0.685591	2.00746
PA14_29250	PA2697		conserved hypothetical protein	58473	30833	30237	31995	0.51711	0.527303	0.272674	0.547176	2.0067
PA14_16040	PA3738	xerD	integrase/recombinase XerD	82369	40502	32590	31850	0.395659	0.491714	0.194551	0.386675	1.98752
PA14_17860	PA3590		putative 3-hydroxyacyl-CoA dehydrogenase	90137	47864	44395	46669	0.492528	0.531014	0.261539	0.517756	1.97965
PA14_05550	PA0427	oprM	major intrinsic multiple antibiotic resistance efflux outer membrane protein OprM precursor	160338	81488	27836	27945	0.173608	0.508226	0.0882323	0.174288	1.97533
PA14_69630	PA5274	rnk	nucleoside diphosphate kinase regulator	59304	32081	34101	36332	0.57502	0.540958	0.311062	0.61264	1.96951
PA14_23460		wbpL	putative glycosyltransferase L	56895	33005	40650	46171	0.714474	0.580104	0.414469	0.811512	1.95796
PA14_29720	PA2658		putative lipoprotein	49305	28874	35550	40546	0.721022	0.58562	0.422245	0.822351	1.94757
PA14_33320			hypothetical	62509	32182	29348	29241	0.4695	0.514838	0.241717	0.467789	1.93528
PA14_61020	PA4612		ankyrin-like protein	66752	33975	33806	33081	0.506442	0.508974	0.257765	0.495581	1.9226
PA14_11210	PA4072		putative amino acid permease	38578	23387	40296	46947	1.04453	0.606226	0.633224	1.21694	1.92181
PA14_57910	PA4459		conserved hypothetical protein	55687	37970	33375	43658	0.599332	0.681847	0.408653	0.783989	1.91847
PA14_21700	PA3271		putative sensory box histidine kinase/response regulator	47250	27608	26777	29724	0.566709	0.584296	0.331126	0.629079	1.89982
PA14_09470	PA4211	phzB1	probable phenazine biosynthesis protein	50269	24076	26310	23898	0.523384	0.478943	0.250671	0.475402	1.89652
PA14_57910	PA4459		conserved hypothetical protein	72310	38542	37456	37751	0.517992	0.533011	0.276095	0.522072	1.89091
PA14_29720	PA2658		putative lipoprotein	41335	27711	30448	37757	0.736615	0.6704	0.493827	0.913439	1.84971
PA14_66710	PA5049	rpmE	50S ribosomal protein L31	52787	28041	25959	25403	0.491769	0.53121	0.261233	0.481236	1.84217
PA14_69700	PA5279		conserved hypothetical protein	45467	24900	27032	27260	0.594541	0.54765	0.3256	0.599556	1.84139
PA14_32500	PA2484		putative TetR-family transcriptional regulator	52076	29371	26167	27159	0.502477	0.564003	0.283398	0.521526	1.84026
PA14_62170	PA4697		conserved hypothetical protein	63206	30032	29170	25464	0.461507	0.475145	0.219283	0.402873	1.83723
PA14_29850	PA2649	nuoN	NADH dehydrogenase I chain N	55291	31011	25981	26670	0.469896	0.560869	0.26355	0.482357	1.83023
PA14_27200	PA2852		conserved hypothetical protein	42945	25176	27999	29863	0.651973	0.586238	0.382212	0.695378	1.81935
PA14_51690	PA0974		conserved hypothetical protein	51731	36379	31777	40651	0.614274	0.703234	0.431978	0.785815	1.81911
PA14_51770	PA0968		conserved hypothetical protein	40735	23042	28154	28769	0.69115	0.565656	0.390953	0.706248	1.80648
PA14_65410	PA4951	orn	oligoribonuclease	48978	45330	28042	45968	0.572543	0.925518	0.529898	0.938544	1.77118
PA14_43810	PA1600		putative cytochrome c	86774	59514	44386	53523	0.511513	0.685851	0.350821	0.616809	1.75819
PA14_41570	PA1777	oprF	major porin and structural outer membrane porin OprF precursor	43775	25996	23939	24980	0.546865	0.593855	0.324758	0.570645	1.75714
PA14_47300	PA1310	phnW	2-aminoethylphosphonate:pyruvate aminotransferase	38665	23348	27271	28535	0.705315	0.603854	0.425907	0.738006	1.73279
PA14_71800	PA5439		putative glucose-6-phosphate dehydrogenase	40749	25565	26438	28490	0.648801	0.627377	0.407043	0.699158	1.71765
PA14_35790			Putative homospermidine synthase	83027	49203	59122	59967	0.712082	0.592614	0.42199	0.722259	1.71156
PA14_51090	PA1023		probable short-chain dehydrogenase	61401	39492	41459	45525	0.675217	0.643182	0.434287	0.741437	1.70725
PA14_05250	PA0401		noncatalytic dihydroorotase-like protein noncataly	57623	35403	33333	34620	0.578467	0.61439	0.355404	0.600802	1.69047
PA14_12420				62458	40138	58522	63392	0.936982	0.64264	0.602142	1.01495	1.68557
PA14_50920	PA1037		conserved hypothetical protein	62921	37168	34240	33807	0.544174	0.590709	0.321449	0.537293	1.67147
PA14_49780	PA1129		probable fosfomycin resistance protein	148409	48702	102153	54922	0.688321	0.328161	0.22588	0.370072	1.63836
PA14_58100	PA4477	cafA	cytoplasmic axial filament protein	50741	42683	31143	42883	0.613764	0.841194	0.516294	0.845135	1.63693
PA14_17960	PA3582	glpK	glycerol kinase	45063	30801	39866	44531	0.884673	0.68351	0.604682	0.988194	1.63424
PA14_71070	PA5380		putative transcriptional regulator, AraC family	49030	28334	30464	28732	0.621334	0.577891	0.359063	0.586009	1.63205
PA14_05620	PA0432	sahH	S-adenosyl-L-homocysteine hydrolase	54038	32335	28284	27550	0.523409	0.598375	0.313195	0.509826	1.62782
PA14_23330	PA3162	rpsA	30S ribosomal protein S1	41657	28200	38154	41986	0.915908	0.676957	0.620031	1.0079	1.62556
PA14_54290	PA0773	pdxJ	pyridoxal phosphate biosynthetic protein PdxJ	65697	51842	42515	54007	0.647138	0.789108	0.510661	0.822062	1.6098
PA14_48650	PA1210		putative pirin protein	53596	37627	57582	65031	1.07437	0.702049	0.754261	1.21336	1.60867
PA14_38770	PA1990		putative dipeptidyl aminopeptidase	158839	32782	78060	25902	0.491441	0.206385	0.101426	0.163071	1.60778
PA14_62830	PA4748	tpiA	triosephosphate isomerase	54154	39214	41729	48326	0.770562	0.72412	0.557979	0.892381	1.59931
PA14_45830	PA1441		putative flagellar hook-length control protein FliK	39421	30752	25794	31831	0.654321	0.780092	0.510431	0.807463	1.58192
PA14_23640	PA3129		putative tRNA-dihydrouridine synthase	46199	37085	29253	36829	0.633196	0.802723	0.508281	0.797182	1.56839
PA14_67300	PA5096		putative binding protein component of ABC transporter	60137	44099	38577	44353	0.641485	0.733309	0.470407	0.737533	1.56786
PA14_06720	PA0516	nirF	heme d1 biosynthesis protein NirF	50237	38030	39274	46341	0.781774	0.757012	0.591812	0.922448	1.55868
PA14_44290	PA1562	acnA	aconitate hydratase 1	46033	34228	33889	39137	0.736189	0.743554	0.547396	0.850194	1.55316
PA14_19640	PA3437		oxidoreductase, short chain dehydrogenase/reductase	75866	56062	38881	44322	0.512496	0.738961	0.378714	0.584214	1.54263
PA14_30840	PA2571		putative signal transduction histidine kinase	40647	33900	43701	56168	1.07513	0.83401	0.896673	1.38185	1.54108
PA14_29880	PA2647	nuoL	NADH dehydrogenase I chain L	170871	74478	64492	43243	0.377431	0.435873	0.164512	0.253074	1.53833
PA14_72890	PA5525		putative transcriptional regulator	37795	26384	25531	27268	0.675513	0.698082	0.471563	0.721471	1.52996
PA14_58570	PA4514		putative outer membrane ferric siderophore receptor	140614	97476	44379	47043	0.315609	0.693217	0.218785	0.334554	1.52914
PA14_30430	PA2603		thiosulfate sulfurtransferase	52598	35182	37126	37822	0.705844	0.668885	0.472129	0.719077	1.52305
PA14_24690	PA3047		putative D-alanyl-D-alanine carboxypeptidase	39557	31706	33789	41238	0.854185	0.801527	0.684652	1.0425	1.52266
PA14_53970	PA0794		probable aconitate hydratase	123574	56685	60790	42387	0.491932	0.458713	0.225656	0.343009	1.52006
PA14_33780	PA2388		putative transmembrane sensor	40756	35794	36079	47978	0.885244	0.878251	0.777466	1.1772	1.51415
PA14_04410	PA0337	ptsP	phosphoenolpyruvate-protein phosphotransferase	168730	77629	88565	61475	0.524892	0.460078	0.241491	0.364339	1.50871
PA14_10770	PA4112		putative sensor/response regulator hybrid	64322	38172	35950	32044	0.558907	0.593452	0.331684	0.498181	1.50197
PA14_05260	PA0402	pyrB	aspartate carbamoyltransferase	56577	36705	40090	38983	0.708592	0.648762	0.459707	0.689026	1.49884
PA14_63070	PA4769		putative transcriptional regulator, GntR family	45191	32378	39108	41904	0.865394	0.71647	0.620029	0.927264	1.49552
PA14_12060	PA4003	pbpA	FtsI / penicillin-binding protein 2	50463	40951	40482	49038	0.802212	0.811505	0.650999	0.971761	1.49272
PA14_70370	PA5331	pyrE	orotate phosphoribosyltransferase	45441	35479	47049	54807	1.03539	0.780771	0.808399	1.20611	1.49198
PA14_26690	PA2890		putative enoyl-CoA hydratase	43783	36995	32208	40494	0.735628	0.844963	0.621578	0.92488	1.48795
PA14_72350	PA5480		hypothetical protein	61133	50360	52720	64320	0.862382	0.823778	0.710411	1.05213	1.48102
PA14_49170	PA1180	phoQ	two-component sensor PhoQ	40107	33554	38292	47372	0.954746	0.836612	0.798752	1.18114	1.47873
PA14_34330	PA2345		putative transmembrane protein	38302	27942	29596	31646	0.772701	0.729518	0.563699	0.826223	1.46572
PA14_58080	PA4475		putative carbon-nitrogen hydrolase	43309	28615	30369	29333	0.701217	0.660717	0.463306	0.677296	1.46188
PA14_72450	PA5489	dsbA	thiol:disulfide interchange protein DsbA	60273	42844	44886	46619	0.744712	0.710832	0.529365	0.773464	1.46112
PA14_64190	PA4853	fis	DNA-binding protein Fis	164564	59167	75999	39771	0.46182	0.359538	0.166042	0.241675	1.45551
PA14_66170	PA5005		putative carbamoyltransferase	116552	41437	107750	55710	0.92448	0.355524	0.328675	0.477984	1.45428
PA14_37900	PA2057		putative TonB-dependent receptor	54126	34206	33335	30623	0.615878	0.63197	0.389216	0.565772	1.45362
PA14_57880	PA4456		putative toluene tolerance ABC efflux transporter	30085	26006	34954	43594	1.16184	0.864417	1.00432	1.44903	1.4428
PA14_70980	PA5375	betT1	choline/carnitine/betaine transporter family protein	175753	80372	97618	64112	0.555427	0.457301	0.253997	0.364785	1.43618
PA14_18480	PA3546	algX	alginate biosynthesis protein AlgX	170855	47483	100513	39975	0.588294	0.277914	0.163495	0.23397	1.43105
PA14_67810	PA5134		putative carboxyl-terminal protease	49076	44787	45850	59692	0.934265	0.912605	0.852615	1.21632	1.42657
PA14_10850	PA4100		putative dehydrogenase	30085	24269	26756	30538	0.889347	0.806681	0.717419	1.01506	1.41487
PA14_23970	PA3105	xcpQ	general secretion pathway protein D	155269	80795	97358	71561	0.627028	0.520355	0.326277	0.460884	1.41255
PA14_02790	PA0228	pcaF	beta-ketoadipyl CoA thiolase PcaF	40042	43584	36821	56525	0.919559	1.08846	1.0009	1.41164	1.41037
PA14_65170	PA4934	rpsR	30S ribosomal protein S18	42026	35986	43326	52079	1.03093	0.856279	0.882767	1.23921	1.40378
PA14_29850	PA2649	nuoN	NADH dehydrogenase I chain N	138701	78018	80381	63346	0.579527	0.562491	0.325979	0.456709	1.40104
PA14_33650	PA2399	pvdD	pyoverdine synthetase D	41898	30050	29570	29670	0.705762	0.717218	0.506185	0.708148	1.39899
PA14_30650	PA2586	gacA	response regulator GacA	47462	28905	32313	27448	0.680818	0.609014	0.414628	0.578315	1.39478
PA14_28920	PA2725		putative chaperone	36385	33229	37913	48130	1.042	0.913261	0.951614	1.3228	1.39006
PA14_70860	PA5369		putative phosphate ABC transporter, periplasmic phosphate-binding protein	55175	43432	47896	52405	0.868074	0.787168	0.68332	0.949796	1.38997
PA14_29920	PA2644	nuoI	NADH Dehydrogenase I chain I	131368	91977	83383	80746	0.634728	0.700148	0.444404	0.614655	1.3831
PA14_67470	PA5109		conserved hypothetical protein	165949	150366	108088	135115	0.651333	0.906098	0.590171	0.814196	1.37959
PA14_10120			putative LysR family transcription regulator	48016	37559	38719	41781	0.806377	0.782218	0.630763	0.870147	1.37952
PA14_60800	PA4595		putative ABC transporter, ATP-binding protein	116375	54049	74861	47874	0.643274	0.464438	0.298761	0.411377	1.37694
PA14_42470	PA1706	pcrV	type III secretion protein PcrV	38240	34150	35936	44182	0.939749	0.893044	0.839237	1.15539	1.37671
PA14_42470	PA1706	pcrV	type III secretion protein PcrV	51038	38682	46505	48428	0.911184	0.757906	0.690592	0.948862	1.37398
PA14_61220	PA4627		putative ribosomal RNA small subunit methyltransferase C	34366	30696	32760	40203	0.953268	0.893208	0.851467	1.16985	1.37392
PA14_44110	PA1577		putative membrane protein	32255	23548	23870	23927	0.74004	0.730057	0.540272	0.741807	1.37303
PA14_45310	PA1480	ccmF	cytochrome C-type biogenesis protein CcmF	137970	56752	103304	58289	0.748742	0.411336	0.307985	0.422476	1.37174
PA14_73400	PA5567		putative GTPase for tRNA modification and thiophene and furan oxidation	75171	33941	86537	53538	1.1512	0.451517	0.519787	0.712216	1.37021
PA14_17170	PA3647		putative outer membrane protein OmpH,	170350	169731	80557	109773	0.472891	0.996366	0.471173	0.644397	1.36764
PA14_42850	PA1674	folE2	GTP cyclohydrolase I precursor	157673	126762	30255	33262	0.191884	0.803955	0.154266	0.210956	1.36748
PA14_04410	PA0337	ptsP	phosphoenolpyruvate-protein phosphotransferase	39227	32172	42390	47496	1.08063	0.820149	0.886281	1.2108	1.36616
PA14_61860	PA4676		putative carbonic anhydrase	59992	37049	42784	36066	0.713162	0.617566	0.440424	0.60118	1.365
PA14_72600	PA5502		putative lipoprotein	245165	116482	169315	109640	0.690617	0.475117	0.328123	0.447209	1.36293
PA14_66980	PA5070	tatC	sec-independent protein translocase TatC	86152	60409	43256	41188	0.502089	0.701191	0.35206	0.478085	1.35796
PA14_44440	PA1549		putative cation-transporting P-type ATPase	89514	65086	67399	66415	0.752944	0.727104	0.547468	0.741951	1.35524
PA14_51240	PA1013	purC	phosphoribosylaminoimidazole-succinocarboxamide synthase	49337	36290	38519	37951	0.780733	0.735553	0.57427	0.76922	1.33947

## Sheet: All Actual_Expected>1
PA14.Gene.Locus	PAO1.ortholog	Gene.Name	Gene.Description	no drug	FOS 32	TMP 32	Combo 32	TMP/no drug	FOS/no drug	Expected Combo Growth	actual Combo growth	=actual/expected		Legend
PA14_21960	PA3250		putative ABC transporter, periplasmic substrate-binding protein	211358	25589	26393	25112	0.124873	0.121069	0.0151184	0.118813	7.85883		All hits are > Actual/Expected = 1
PA14_08220	PA0634		hypothetical protein	184391	24930	27494	25338	0.149107	0.135202	0.0201595	0.137415	6.81635		Likely resistant mutant
PA14_31040			putative cation efflux system protein	113567	26671	25195	27927	0.221851	0.234848	0.0521014	0.245908	4.71979		Likely hyper-sensitive mutant
PA14_49970	PA1113		probable ATP-binding/permease fusion ABC transport	117253	25919	26777	27194	0.228369	0.221052	0.0504815	0.231926	4.59427		Previously identified hit
PA14_34210	PA2354		putative transcriptional regulator	168633	51217	43466	47008	0.257755	0.303719	0.078285	0.278759	3.56082
PA14_01310	PA0107		putative cytochrome c oxidase assembly protein	272793	58828	56382	37796	0.206684	0.215651	0.0445716	0.138552	3.10853
PA14_54540	PA0754		conserved hypothetical protein	80011	28529	26998	29564	0.337429	0.356563	0.120315	0.369499	3.07111
PA14_66580	PA5037		putative Type II secretory pathway protein	107064	37309	33461	33918	0.312533	0.348474	0.108909	0.316801	2.90885
PA14_22050	PA3242	htrB	putative lipid A biosynthesis lauroyl/myristoyl acyltransferase	97426	24103	51527	36389	0.528883	0.247398	0.130845	0.373504	2.85456
PA14_68110	PA5157		putative multiple antibiotic resistance protein MarR	85186	35030	41821	47076	0.490937	0.411218	0.201882	0.552626	2.73737
PA14_28380	PA2762		conserved hypothetical protein	91502	27828	30956	25403	0.33831	0.304125	0.102888	0.277622	2.69829
PA14_51430	PA0996	pqsA	probable coenzyme A ligase	67723	29763	35336	41484	0.521773	0.439481	0.229309	0.612554	2.6713
PA14_38840	PA1984		NAD+ dependent acetaldehyde dehydrogenase	82257	32836	32641	34621	0.396817	0.399188	0.158405	0.420888	2.65704
PA14_00570	PA0045		putative lipoprotein	112042	44116	44296	45412	0.395352	0.393745	0.155668	0.405312	2.6037
PA14_17740	PA3597		putative amino acid/amine transport protein	68369	26234	31247	31130	0.457035	0.383712	0.17537	0.455323	2.59636
PA14_64700	PA4896		putative sigma-70 factor, ECF subfamily	67136	29665	27548	31244	0.410331	0.441864	0.181311	0.465384	2.56677
PA14_40070	PA1890		putative glutathione S-transferase	77855	38911	36410	45423	0.467664	0.499788	0.233733	0.583431	2.49614
PA14_51000	PA1031		conserved hypothetical protein	64359	27036	25736	26896	0.399882	0.420081	0.167983	0.417906	2.48779
PA14_26760	PA2885		putative transcriptional regulator	158354	40867	48142	30399	0.304015	0.258074	0.0784583	0.191969	2.44676
PA14_48610	PA1214		putative sparagine synthase	46391	21316	26945	30081	0.580824	0.459486	0.26688	0.648423	2.42964
PA14_69020	PA5226		conserved hypothetical protein	48481	23385	33712	36587	0.695365	0.482354	0.335412	0.754667	2.24997
PA14_60800	PA4595		putative ABC transporter, ATP-binding protein	57005	28716	45061	50976	0.790475	0.503745	0.398198	0.894237	2.24571
PA14_18600	PA3538		putative ABC transporter, ATP-binding protein	99407	35683	39544	31429	0.397799	0.358959	0.142793	0.316165	2.21414
PA14_62770	PA4745	nusA	N utilization substance protein A	82051	39680	35561	38012	0.433401	0.483602	0.209594	0.463273	2.21034
PA14_02250	PA0178	cheA	putative two-component sensor	94021	36304	32167	27307	0.342126	0.386127	0.132104	0.290435	2.19854
PA14_50720	PA1055		conserved hypothetical protein	58981	38147	39483	55591	0.669419	0.646768	0.432958	0.942524	2.17694
PA14_66290	PA5015	aceA	pyruvate dehydrogenase, E1 component	148460	128571	76552	144075	0.515641	0.866031	0.446561	0.970463	2.17319
PA14_16600	PA3695		putative hydrolase, alpha/beta family	69539	28414	32784	28699	0.471448	0.408605	0.192636	0.412704	2.1424
PA14_24350	PA3077		putative two-component system regulatory protein	155188	76743	35771	37893	0.230501	0.494516	0.113987	0.244175	2.14214
PA14_32670	PA2471		conserved hypothetical protein	52353	31951	25361	32955	0.484423	0.610299	0.295643	0.629477	2.12918
PA14_07790	PA0597		putative nucleotidyltransferase	54011	25802	28240	28655	0.522856	0.477718	0.249778	0.53054	2.12405
PA14_00620	PA0049		conserved hypothetical protein	45704	21091	26723	25688	0.584697	0.461469	0.26982	0.562051	2.08306
PA14_36000		PAGI-1(5)	Probable transcriptional regulator	54384	31438	36735	43959	0.675474	0.578074	0.390474	0.808308	2.07007
PA14_19650	PA3436		putative membrane protein	72165	34690	30704	30487	0.425469	0.480704	0.204525	0.422462	2.06558
PA14_09850	PA4179		putative porin	62801	32909	37757	40124	0.601217	0.52402	0.31505	0.638907	2.02796
PA14_10320	PA4145		putative transcriptional regulator	70043	31930	32820	30155	0.468569	0.455863	0.213603	0.430521	2.01552
PA14_06960	PA0534		putative oxidoreductase	57698	31146	30342	32965	0.525876	0.539811	0.283874	0.571337	2.01265
PA14_41030	PA1817		conserved hypothetical protein	60488	40870	30574	41470	0.505456	0.675671	0.341522	0.685591	2.00746
PA14_29250	PA2697		conserved hypothetical protein	58473	30833	30237	31995	0.51711	0.527303	0.272674	0.547176	2.0067
PA14_16040	PA3738	xerD	integrase/recombinase XerD	82369	40502	32590	31850	0.395659	0.491714	0.194551	0.386675	1.98752
PA14_17860	PA3590		putative 3-hydroxyacyl-CoA dehydrogenase	90137	47864	44395	46669	0.492528	0.531014	0.261539	0.517756	1.97965
PA14_05550	PA0427	oprM	major intrinsic multiple antibiotic resistance efflux outer membrane protein OprM precursor	160338	81488	27836	27945	0.173608	0.508226	0.0882323	0.174288	1.97533
PA14_69630	PA5274	rnk	nucleoside diphosphate kinase regulator	59304	32081	34101	36332	0.57502	0.540958	0.311062	0.61264	1.96951
PA14_23460		wbpL	putative glycosyltransferase L	56895	33005	40650	46171	0.714474	0.580104	0.414469	0.811512	1.95796
PA14_29720	PA2658		putative lipoprotein	49305	28874	35550	40546	0.721022	0.58562	0.422245	0.822351	1.94757
PA14_33320			hypothetical	62509	32182	29348	29241	0.4695	0.514838	0.241717	0.467789	1.93528
PA14_61020	PA4612		ankyrin-like protein	66752	33975	33806	33081	0.506442	0.508974	0.257765	0.495581	1.9226
PA14_11210	PA4072		putative amino acid permease	38578	23387	40296	46947	1.04453	0.606226	0.633224	1.21694	1.92181
PA14_57910	PA4459		conserved hypothetical protein	55687	37970	33375	43658	0.599332	0.681847	0.408653	0.783989	1.91847
PA14_21700	PA3271		putative sensory box histidine kinase/response regulator	47250	27608	26777	29724	0.566709	0.584296	0.331126	0.629079	1.89982
PA14_09470	PA4211	phzB1	probable phenazine biosynthesis protein	50269	24076	26310	23898	0.523384	0.478943	0.250671	0.475402	1.89652
PA14_57910	PA4459		conserved hypothetical protein	72310	38542	37456	37751	0.517992	0.533011	0.276095	0.522072	1.89091
PA14_29720	PA2658		putative lipoprotein	41335	27711	30448	37757	0.736615	0.6704	0.493827	0.913439	1.84971
PA14_66710	PA5049	rpmE	50S ribosomal protein L31	52787	28041	25959	25403	0.491769	0.53121	0.261233	0.481236	1.84217
PA14_69700	PA5279		conserved hypothetical protein	45467	24900	27032	27260	0.594541	0.54765	0.3256	0.599556	1.84139
PA14_32500	PA2484		putative TetR-family transcriptional regulator	52076	29371	26167	27159	0.502477	0.564003	0.283398	0.521526	1.84026
PA14_62170	PA4697		conserved hypothetical protein	63206	30032	29170	25464	0.461507	0.475145	0.219283	0.402873	1.83723
PA14_29850	PA2649	nuoN	NADH dehydrogenase I chain N	55291	31011	25981	26670	0.469896	0.560869	0.26355	0.482357	1.83023
PA14_27200	PA2852		conserved hypothetical protein	42945	25176	27999	29863	0.651973	0.586238	0.382212	0.695378	1.81935
PA14_51690	PA0974		conserved hypothetical protein	51731	36379	31777	40651	0.614274	0.703234	0.431978	0.785815	1.81911
PA14_51770	PA0968		conserved hypothetical protein	40735	23042	28154	28769	0.69115	0.565656	0.390953	0.706248	1.80648
PA14_65410	PA4951	orn	oligoribonuclease	48978	45330	28042	45968	0.572543	0.925518	0.529898	0.938544	1.77118
PA14_43810	PA1600		putative cytochrome c	86774	59514	44386	53523	0.511513	0.685851	0.350821	0.616809	1.75819
PA14_41570	PA1777	oprF	major porin and structural outer membrane porin OprF precursor	43775	25996	23939	24980	0.546865	0.593855	0.324758	0.570645	1.75714
PA14_47300	PA1310	phnW	2-aminoethylphosphonate:pyruvate aminotransferase	38665	23348	27271	28535	0.705315	0.603854	0.425907	0.738006	1.73279
PA14_71800	PA5439		putative glucose-6-phosphate dehydrogenase	40749	25565	26438	28490	0.648801	0.627377	0.407043	0.699158	1.71765
PA14_35790			Putative homospermidine synthase	83027	49203	59122	59967	0.712082	0.592614	0.42199	0.722259	1.71156
PA14_51090	PA1023		probable short-chain dehydrogenase	61401	39492	41459	45525	0.675217	0.643182	0.434287	0.741437	1.70725
PA14_05250	PA0401		noncatalytic dihydroorotase-like protein noncataly	57623	35403	33333	34620	0.578467	0.61439	0.355404	0.600802	1.69047
PA14_12420				62458	40138	58522	63392	0.936982	0.64264	0.602142	1.01495	1.68557
PA14_50920	PA1037		conserved hypothetical protein	62921	37168	34240	33807	0.544174	0.590709	0.321449	0.537293	1.67147
PA14_49780	PA1129		probable fosfomycin resistance protein	148409	48702	102153	54922	0.688321	0.328161	0.22588	0.370072	1.63836
PA14_58100	PA4477	cafA	cytoplasmic axial filament protein	50741	42683	31143	42883	0.613764	0.841194	0.516294	0.845135	1.63693
PA14_17960	PA3582	glpK	glycerol kinase	45063	30801	39866	44531	0.884673	0.68351	0.604682	0.988194	1.63424
PA14_71070	PA5380		putative transcriptional regulator, AraC family	49030	28334	30464	28732	0.621334	0.577891	0.359063	0.586009	1.63205
PA14_05620	PA0432	sahH	S-adenosyl-L-homocysteine hydrolase	54038	32335	28284	27550	0.523409	0.598375	0.313195	0.509826	1.62782
PA14_23330	PA3162	rpsA	30S ribosomal protein S1	41657	28200	38154	41986	0.915908	0.676957	0.620031	1.0079	1.62556
PA14_54290	PA0773	pdxJ	pyridoxal phosphate biosynthetic protein PdxJ	65697	51842	42515	54007	0.647138	0.789108	0.510661	0.822062	1.6098
PA14_48650	PA1210		putative pirin protein	53596	37627	57582	65031	1.07437	0.702049	0.754261	1.21336	1.60867
PA14_38770	PA1990		putative dipeptidyl aminopeptidase	158839	32782	78060	25902	0.491441	0.206385	0.101426	0.163071	1.60778
PA14_62830	PA4748	tpiA	triosephosphate isomerase	54154	39214	41729	48326	0.770562	0.72412	0.557979	0.892381	1.59931
PA14_45830	PA1441		putative flagellar hook-length control protein FliK	39421	30752	25794	31831	0.654321	0.780092	0.510431	0.807463	1.58192
PA14_23640	PA3129		putative tRNA-dihydrouridine synthase	46199	37085	29253	36829	0.633196	0.802723	0.508281	0.797182	1.56839
PA14_67300	PA5096		putative binding protein component of ABC transporter	60137	44099	38577	44353	0.641485	0.733309	0.470407	0.737533	1.56786
PA14_06720	PA0516	nirF	heme d1 biosynthesis protein NirF	50237	38030	39274	46341	0.781774	0.757012	0.591812	0.922448	1.55868
PA14_44290	PA1562	acnA	aconitate hydratase 1	46033	34228	33889	39137	0.736189	0.743554	0.547396	0.850194	1.55316
PA14_19640	PA3437		oxidoreductase, short chain dehydrogenase/reductase	75866	56062	38881	44322	0.512496	0.738961	0.378714	0.584214	1.54263
PA14_30840	PA2571		putative signal transduction histidine kinase	40647	33900	43701	56168	1.07513	0.83401	0.896673	1.38185	1.54108
PA14_29880	PA2647	nuoL	NADH dehydrogenase I chain L	170871	74478	64492	43243	0.377431	0.435873	0.164512	0.253074	1.53833
PA14_72890	PA5525		putative transcriptional regulator	37795	26384	25531	27268	0.675513	0.698082	0.471563	0.721471	1.52996
PA14_58570	PA4514		putative outer membrane ferric siderophore receptor	140614	97476	44379	47043	0.315609	0.693217	0.218785	0.334554	1.52914
PA14_30430	PA2603		thiosulfate sulfurtransferase	52598	35182	37126	37822	0.705844	0.668885	0.472129	0.719077	1.52305
PA14_24690	PA3047		putative D-alanyl-D-alanine carboxypeptidase	39557	31706	33789	41238	0.854185	0.801527	0.684652	1.0425	1.52266
PA14_53970	PA0794		probable aconitate hydratase	123574	56685	60790	42387	0.491932	0.458713	0.225656	0.343009	1.52006
PA14_33780	PA2388		putative transmembrane sensor	40756	35794	36079	47978	0.885244	0.878251	0.777466	1.1772	1.51415
PA14_04410	PA0337	ptsP	phosphoenolpyruvate-protein phosphotransferase	168730	77629	88565	61475	0.524892	0.460078	0.241491	0.364339	1.50871
PA14_10770	PA4112		putative sensor/response regulator hybrid	64322	38172	35950	32044	0.558907	0.593452	0.331684	0.498181	1.50197
PA14_05260	PA0402	pyrB	aspartate carbamoyltransferase	56577	36705	40090	38983	0.708592	0.648762	0.459707	0.689026	1.49884
PA14_63070	PA4769		putative transcriptional regulator, GntR family	45191	32378	39108	41904	0.865394	0.71647	0.620029	0.927264	1.49552
PA14_12060	PA4003	pbpA	FtsI / penicillin-binding protein 2	50463	40951	40482	49038	0.802212	0.811505	0.650999	0.971761	1.49272
PA14_70370	PA5331	pyrE	orotate phosphoribosyltransferase	45441	35479	47049	54807	1.03539	0.780771	0.808399	1.20611	1.49198
PA14_26690	PA2890		putative enoyl-CoA hydratase	43783	36995	32208	40494	0.735628	0.844963	0.621578	0.92488	1.48795
PA14_72350	PA5480		hypothetical protein	61133	50360	52720	64320	0.862382	0.823778	0.710411	1.05213	1.48102
PA14_49170	PA1180	phoQ	two-component sensor PhoQ	40107	33554	38292	47372	0.954746	0.836612	0.798752	1.18114	1.47873
PA14_34330	PA2345		putative transmembrane protein	38302	27942	29596	31646	0.772701	0.729518	0.563699	0.826223	1.46572
PA14_58080	PA4475		putative carbon-nitrogen hydrolase	43309	28615	30369	29333	0.701217	0.660717	0.463306	0.677296	1.46188
PA14_72450	PA5489	dsbA	thiol:disulfide interchange protein DsbA	60273	42844	44886	46619	0.744712	0.710832	0.529365	0.773464	1.46112
PA14_64190	PA4853	fis	DNA-binding protein Fis	164564	59167	75999	39771	0.46182	0.359538	0.166042	0.241675	1.45551
PA14_66170	PA5005		putative carbamoyltransferase	116552	41437	107750	55710	0.92448	0.355524	0.328675	0.477984	1.45428
PA14_37900	PA2057		putative TonB-dependent receptor	54126	34206	33335	30623	0.615878	0.63197	0.389216	0.565772	1.45362
PA14_57880	PA4456		putative toluene tolerance ABC efflux transporter	30085	26006	34954	43594	1.16184	0.864417	1.00432	1.44903	1.4428
PA14_70980	PA5375	betT1	choline/carnitine/betaine transporter family protein	175753	80372	97618	64112	0.555427	0.457301	0.253997	0.364785	1.43618
PA14_18480	PA3546	algX	alginate biosynthesis protein AlgX	170855	47483	100513	39975	0.588294	0.277914	0.163495	0.23397	1.43105
PA14_67810	PA5134		putative carboxyl-terminal protease	49076	44787	45850	59692	0.934265	0.912605	0.852615	1.21632	1.42657
PA14_10850	PA4100		putative dehydrogenase	30085	24269	26756	30538	0.889347	0.806681	0.717419	1.01506	1.41487
PA14_23970	PA3105	xcpQ	general secretion pathway protein D	155269	80795	97358	71561	0.627028	0.520355	0.326277	0.460884	1.41255
PA14_02790	PA0228	pcaF	beta-ketoadipyl CoA thiolase PcaF	40042	43584	36821	56525	0.919559	1.08846	1.0009	1.41164	1.41037
PA14_65170	PA4934	rpsR	30S ribosomal protein S18	42026	35986	43326	52079	1.03093	0.856279	0.882767	1.23921	1.40378
PA14_29850	PA2649	nuoN	NADH dehydrogenase I chain N	138701	78018	80381	63346	0.579527	0.562491	0.325979	0.456709	1.40104
PA14_33650	PA2399	pvdD	pyoverdine synthetase D	41898	30050	29570	29670	0.705762	0.717218	0.506185	0.708148	1.39899
PA14_30650	PA2586	gacA	response regulator GacA	47462	28905	32313	27448	0.680818	0.609014	0.414628	0.578315	1.39478
PA14_28920	PA2725		putative chaperone	36385	33229	37913	48130	1.042	0.913261	0.951614	1.3228	1.39006
PA14_70860	PA5369		putative phosphate ABC transporter, periplasmic phosphate-binding protein	55175	43432	47896	52405	0.868074	0.787168	0.68332	0.949796	1.38997
PA14_29920	PA2644	nuoI	NADH Dehydrogenase I chain I	131368	91977	83383	80746	0.634728	0.700148	0.444404	0.614655	1.3831
PA14_67470	PA5109		conserved hypothetical protein	165949	150366	108088	135115	0.651333	0.906098	0.590171	0.814196	1.37959
PA14_10120			putative LysR family transcription regulator	48016	37559	38719	41781	0.806377	0.782218	0.630763	0.870147	1.37952
PA14_60800	PA4595		putative ABC transporter, ATP-binding protein	116375	54049	74861	47874	0.643274	0.464438	0.298761	0.411377	1.37694
PA14_42470	PA1706	pcrV	type III secretion protein PcrV	38240	34150	35936	44182	0.939749	0.893044	0.839237	1.15539	1.37671
PA14_42470	PA1706	pcrV	type III secretion protein PcrV	51038	38682	46505	48428	0.911184	0.757906	0.690592	0.948862	1.37398
PA14_61220	PA4627		putative ribosomal RNA small subunit methyltransferase C	34366	30696	32760	40203	0.953268	0.893208	0.851467	1.16985	1.37392
PA14_44110	PA1577		putative membrane protein	32255	23548	23870	23927	0.74004	0.730057	0.540272	0.741807	1.37303
PA14_45310	PA1480	ccmF	cytochrome C-type biogenesis protein CcmF	137970	56752	103304	58289	0.748742	0.411336	0.307985	0.422476	1.37174
PA14_73400	PA5567		putative GTPase for tRNA modification and thiophene and furan oxidation	75171	33941	86537	53538	1.1512	0.451517	0.519787	0.712216	1.37021
PA14_17170	PA3647		putative outer membrane protein OmpH,	170350	169731	80557	109773	0.472891	0.996366	0.471173	0.644397	1.36764
PA14_42850	PA1674	folE2	GTP cyclohydrolase I precursor	157673	126762	30255	33262	0.191884	0.803955	0.154266	0.210956	1.36748
PA14_04410	PA0337	ptsP	phosphoenolpyruvate-protein phosphotransferase	39227	32172	42390	47496	1.08063	0.820149	0.886281	1.2108	1.36616
PA14_61860	PA4676		putative carbonic anhydrase	59992	37049	42784	36066	0.713162	0.617566	0.440424	0.60118	1.365
PA14_72600	PA5502		putative lipoprotein	245165	116482	169315	109640	0.690617	0.475117	0.328123	0.447209	1.36293
PA14_66980	PA5070	tatC	sec-independent protein translocase TatC	86152	60409	43256	41188	0.502089	0.701191	0.35206	0.478085	1.35796
PA14_44440	PA1549		putative cation-transporting P-type ATPase	89514	65086	67399	66415	0.752944	0.727104	0.547468	0.741951	1.35524
PA14_51240	PA1013	purC	phosphoribosylaminoimidazole-succinocarboxamide synthase	49337	36290	38519	37951	0.780733	0.735553	0.57427	0.76922	1.33947
PA14_72990	PA5533		conserved hypothetical protein	135602	60845	72167	43343	0.532197	0.448703	0.238798	0.319634	1.33851
PA14_51260	PA1011		Putative lipoprotein	180769	70973	77149	40505	0.426782	0.392617	0.167562	0.22407	1.33724
PA14_20730	PA3351	flgM	putative negative regulator of flagellin synthesis, FlgM	84414	50091	55384	43921	0.6561	0.593397	0.389327	0.520305	1.33642
PA14_51160	PA1018		hypothetical protein	48829	40682	40291	44794	0.825145	0.833152	0.687471	0.917365	1.3344
PA14_45180	PA1488		putative oxidoreductase	192730	144793	114114	113822	0.592093	0.751274	0.444824	0.590577	1.32767
PA14_36760	PA2150		putative KU domain protein	137268	62497	73067	44148	0.532294	0.455292	0.242349	0.321619	1.32709
PA14_55960	PA4307	pctC	chemotactic transducer PctC	42665	40306	34611	43360	0.811227	0.944709	0.766373	1.01629	1.3261
PA14_00470	PA0038		conserved hypothetical protein	55785	39328	36605	34141	0.65618	0.704992	0.462602	0.61201	1.32297
PA14_12030	PA4005		conserved hypothetical protein	46837	40228	45828	52060	0.978457	0.858894	0.840391	1.11151	1.32262
PA14_63580	PA4811	fdnH	nitrate-inducible formate dehydrogenase, beta subunit	169216	91083	82696	58602	0.488701	0.538265	0.26305	0.346315	1.31653
PA14_44300	PA1561	aer	aerotaxis receptor Aer	170921	111913	93334	80226	0.546065	0.654764	0.357544	0.469375	1.31277
PA14_61720	PA4667		conserved hypothetical protein	55004	40777	35909	34943	0.652843	0.741346	0.483983	0.635281	1.31261
PA14_58650	PA4520		putative methyl-accepting chemotaxis protein	141093	86954	96615	77856	0.684761	0.616289	0.42201	0.551806	1.30757
PA14_33280	PA2424	pvdL	PvdL	57940	50663	39203	44819	0.676614	0.874405	0.591634	0.773542	1.30747
PA14_13280	PA3914	moeA1	MoeA1, Molybdopterin biosynthesis enzyme	35340	27577	26306	26834	0.744369	0.780334	0.580856	0.75931	1.30722
PA14_14500	PA3828		putative permease	147591	79218	101438	71159	0.687291	0.53674	0.368897	0.482136	1.30697
PA14_18580	PA3540	algD	GDP-mannose 6-dehydrogenase AlgD	184297	58461	106051	43967	0.575435	0.317211	0.182534	0.238566	1.30697
PA14_56090	PA4317		conserved hypothetical protein	53991	41579	39297	39549	0.727844	0.77011	0.560519	0.732511	1.30684
PA14_19900	PA3417		putative pyruvate dehydrogenase E1 component, alpha subunit	31679	27812	31097	35421	0.981628	0.877932	0.861803	1.11812	1.29742
PA14_38690	PA1997		putative AMP-(fatty) acid ligase	40244	34270	32512	35854	0.807872	0.851556	0.687948	0.890915	1.29503
PA14_25600	PA2973		putative peptidase	32296	24656	23581	23307	0.730152	0.763438	0.557426	0.721668	1.29464
PA14_48470			putative N-carbamoylputrescine amidohydrolase	168631	88311	84449	57224	0.500792	0.523694	0.262261	0.339344	1.29392
PA14_68680	PA5199	envZ	two-component sensor EnvZ	131783	65322	77868	49909	0.59088	0.495679	0.292887	0.378721	1.29306
PA14_54900			hypothetical	148106	113944	71465	70829	0.482526	0.769341	0.371227	0.478232	1.28825
PA14_72390	PA5484		putative two-component sensor	131591	103848	55065	55887	0.418456	0.789173	0.330234	0.424702	1.28607
PA14_26610	PA2895		hypothetical protein	46913	45887	38612	48562	0.823055	0.97813	0.805055	1.03515	1.28581
PA14_38130	PA2041		putative lysine-specific permease	156450	98764	73063	59269	0.467005	0.631282	0.294812	0.378837	1.28501
PA14_06160	PA0470		putative hydroxamate-type ferrisiderophore receptor	173197	124083	101743	93505	0.587441	0.716427	0.420858	0.539877	1.2828
PA14_43640	PA1614	gpsA	glycerol-3-phosphate dehydrogenase, biosynthetic	39425	29795	27764	26901	0.704223	0.755739	0.532209	0.682334	1.28208
PA14_55040			putative ferric enterobactin transport ATP-bindin	128290	91544	57872	52883	0.451103	0.713571	0.321894	0.412215	1.28059
PA14_22370	PA3233		putative signal-transduction protein	158457	130618	39499	41650	0.249273	0.824312	0.205478	0.262847	1.2792
PA14_29850	PA2649	nuoN	NADH dehydrogenase I chain N	129587	81469	77928	62435	0.601357	0.628682	0.378062	0.4818	1.27439
PA14_59060			putative DNA binding protein	46076	45139	39258	48963	0.852027	0.979664	0.8347	1.06266	1.2731
PA14_59160			hypothetical protein	112117	71754	111672	90930	0.996031	0.639992	0.637452	0.811028	1.2723
PA14_43190	PA1648		probable oxidoreductase	153852	199998	134153	221797	0.871961	1.29994	1.1335	1.44163	1.27184
PA14_47230	PA1316		putative MFS transporter	145750	87819	105581	80838	0.724398	0.602532	0.436473	0.554635	1.27072
PA14_01860	PA0150		putative transmembrane sensor	28836	24983	24542	27018	0.851089	0.866382	0.737368	0.936954	1.27067
PA14_33250	PA2427		hypothetical protein	36342	29307	25565	26147	0.703456	0.806422	0.567283	0.719471	1.26828
PA14_43310	PA1639		conserved hypothetical protein	78439	42538	62230	42787	0.793355	0.542307	0.430242	0.545481	1.26785
PA14_23530	PA3136		putative secretion protein	267996	138652	139619	91580	0.520974	0.517366	0.269534	0.341722	1.26782
PA14_33290	PA2423		hypothetical	38858	30993	33149	33449	0.85308	0.797596	0.680414	0.860801	1.26511
PA14_67890	PA5141	hisA	phosphoribosylformimino-5-aminoimidazole carboxamide	170152	134635	106923	106477	0.628397	0.791263	0.497227	0.625776	1.25853
PA14_23880	PA3111	folC	folylpolyglutamate synthetase	38897	34704	38428	43136	0.987943	0.892202	0.881445	1.10898	1.25814
PA14_57690	PA4441		conserved hypothetical protein	48310	49314	29531	37836	0.611281	1.02078	0.623985	0.783192	1.25514
PA14_35110	PA2278	arsB	arsenical pump membrane protein	171948	123868	122814	110898	0.714251	0.720381	0.514532	0.644951	1.25347
PA14_31470	PA2557		putative acyl-CoA synthetases (AMP-forming)	43693	37745	36348	39358	0.831895	0.863868	0.718648	0.900785	1.25344
PA14_59470			Conserved hypothetical protein	53348	37801	38766	34380	0.726663	0.708574	0.514894	0.644448	1.25161
PA14_20730	PA3351	flgM	putative negative regulator of flagellin synthesis, FlgM	135712	70022	76106	49036	0.56079	0.51596	0.289346	0.361324	1.24876
PA14_47230	PA1316		putative MFS transporter	158326	92249	98753	71525	0.623732	0.582652	0.363419	0.451758	1.24308
PA14_41880	PA1753		universal stress protein	180723	95910	100665	66148	0.557013	0.530702	0.295608	0.366019	1.23819
PA14_25730	PA2963		putative aminodeoxychorismate lyase	41863	45504	25414	34139	0.607075	1.08697	0.659875	0.815493	1.23583
PA14_26750	PA2886		conserved hypothetical protein	200745	115561	117294	83439	0.584294	0.575661	0.336355	0.415647	1.23574
PA14_53980	PA0793		conserved hypothetical protein	102584	62754	72331	54672	0.70509	0.611733	0.431327	0.532949	1.2356
PA14_51050	PA1027		probable aldehyde dehydrogenase	163062	83953	88259	56138	0.54126	0.514853	0.27867	0.344274	1.23542
PA14_34970	PA2290	gcd	glucose dehydrogenase	65547	52271	50910	50067	0.776695	0.797458	0.619382	0.763834	1.23322
PA14_43350	PA1636	kdpD	two-component sensor KdpD	142819	63583	64148	35192	0.449156	0.4452	0.199964	0.24641	1.23227
PA14_51750	PA0969	tolQ	TolQ protein	75794	48384	70396	55356	0.928781	0.638362	0.592898	0.730348	1.23183
PA14_66690	PA5047		putative protease	32159	29695	29491	33539	0.917037	0.923381	0.846774	1.04291	1.23163
PA14_54180	PA0781		hypothetical protein	46394	46443	52109	64082	1.12318	1.00106	1.12437	1.38126	1.22847
PA14_18640	PA3534		putative oxidoreductase, molybdopterin-binding	177607	101319	146103	102164	0.82262	0.570467	0.469278	0.575225	1.22577
PA14_59220	PA0985		pyocin S5	142899	105922	96880	87902	0.677961	0.741237	0.50253	0.615134	1.22407
PA14_22910	PA3194	edd	6-phosphogluconate dehydratase	152324	113973	81480	74523	0.534912	0.748227	0.400236	0.48924	1.22238
PA14_60310		pilY1	type 4 fimbrial biogenesis protein PilY1	200963	134310	115300	94136	0.573737	0.668332	0.383447	0.468425	1.22161
PA14_09520	PA4207	mexI	probable RND efflux transporter	42810	40698	57515	66735	1.34349	0.950666	1.27721	1.55886	1.22052
PA14_72790	PA5517		putative membrane protein	146652	100681	57922	48390	0.394962	0.68653	0.271153	0.329965	1.21689
PA14_46470	PA1375	pdxB	erythronate-4-phosphate dehydrogenase	131604	71381	70217	46336	0.533548	0.542392	0.289392	0.352087	1.21664
PA14_30810	PA2574	alkB1	alkane-1-monooxygenase	166167	115472	114153	96365	0.686978	0.694915	0.477391	0.579929	1.21479
PA14_71530	PA5420	purU2	formyltetrahydrofolate deformylase	33922	29298	25594	26825	0.754496	0.863687	0.651648	0.790785	1.21351
PA14_38530	PA2008	fahA	fumarylacetoacetase	72041	66319	47308	52776	0.656682	0.920573	0.604523	0.732583	1.21184
PA14_38660	PA1999		putative CoA transferase, subunit A	162152	111051	99713	82419	0.614935	0.684857	0.421143	0.508282	1.20691
PA14_55890	PA4302		putative type II secretion system protein	243758	144594	104960	75038	0.430591	0.593187	0.255421	0.307838	1.20522
PA14_18140	PA3569	mmsB	3-hydroxyisobutyrate dehydrogenase	124869	100370	75912	73514	0.607933	0.803802	0.488658	0.588729	1.20479
PA14_23460		wbpL	putative glycosyltransferase L	68219	42516	63234	47477	0.926927	0.623228	0.577687	0.69595	1.20472
PA14_35650	PA2238		putative glycosyltransferase	125801	74126	93576	66310	0.743841	0.589232	0.438295	0.527102	1.20262
PA14_62890	PA4754		conserved hypothetical protein	137078	98476	88225	76211	0.643612	0.718394	0.462367	0.555968	1.20244
PA14_33760	PA2390		putative ATP-binding/permease fusion ABC transporter	175465	110038	101187	76158	0.576679	0.627122	0.361648	0.434035	1.20016
PA14_08360	PA0651	trpC	indole-3-glycerol-phosphate synthase	143956	97745	93226	75800	0.647601	0.678992	0.439716	0.52655	1.19748
PA14_41750	PA1764		putative outer membrane protein transport protein	165067	126046	108504	99179	0.657333	0.763605	0.501943	0.600841	1.19703
PA14_70580	PA5346		putative signal transduction protein	247779	151724	114587	83782	0.462456	0.612336	0.283179	0.338132	1.19406
PA14_08330	PA0648		hypothetical protein	139526	89853	61752	47398	0.442584	0.643988	0.285019	0.339707	1.19188
PA14_51340	PA1003	mvfR	Transcriptional regulator MvfR	157828	127674	91126	87787	0.577375	0.808944	0.467064	0.556219	1.19088
PA14_34190	PA2356	msuD	FMNH2-dependent methanesulfonate sulfonatase	205428	123089	135933	96920	0.661706	0.599183	0.396483	0.471795	1.18995
PA14_68000	PA5148		conserved hypothetical protein	34787	35819	39582	48395	1.13784	1.02967	1.17159	1.39118	1.18743
PA14_64890	PA4912		putative permease of ABC branched chain amino acid transporter	167171	85009	121205	73169	0.725036	0.508515	0.368692	0.43769	1.18714
PA14_09610	PA4200		hypothetical	134840	102258	94323	84824	0.699518	0.758365	0.53049	0.629071	1.18583
PA14_46590			putative AcrB/AcrD/AcrF family protein	175542	119786	98625	79788	0.561831	0.682378	0.383381	0.454524	1.18557
PA14_02410	PA0192		putative TonB-dependent receptor	219561	145558	97153	76312	0.442488	0.66295	0.293347	0.347566	1.18483
PA14_13940			putative S-type pyocin protein	35542	26192	29797	25969	0.83836	0.736931	0.617814	0.730657	1.18265
PA14_50910	PA1038		hypothetical protein	155506	91156	82094	56898	0.527915	0.58619	0.309458	0.365889	1.18235
PA14_26010	PA2940		acyl-CoA thiolase	62829	41570	38911	30439	0.619316	0.661637	0.409762	0.484474	1.18233
PA14_45830	PA1441		putative flagellar hook-length control protein FliK	143606	109543	108097	97407	0.752733	0.762802	0.574187	0.678293	1.18131
PA14_55390	PA0691		hypothetical protein	224492	144366	110261	83637	0.491158	0.643079	0.315853	0.372561	1.17954
PA14_20320	PA3383	phnD	binding protein component of ABC phosphonate transporter	128918	118015	99217	106784	0.769613	0.915427	0.704525	0.828309	1.1757
PA14_65280	PA4942	hflK	protease subunit HflK	124150	104965	113411	112676	0.9135	0.845469	0.772336	0.90758	1.17511
PA14_40800	PA1835		conserved hypothetical protein	225535	120443	115358	72201	0.511486	0.534032	0.27315	0.320132	1.172
PA14_53620	PA0826		hypothetical protein	235794	152886	113974	86602	0.483363	0.648388	0.313407	0.367278	1.17189
PA14_03180	PA0986		conserved hypothetical protein	161593	112141	100479	81626	0.621803	0.693972	0.431514	0.505133	1.17061
PA14_36310	PA2195	hcnC		184396	91250	92236	53399	0.500206	0.494859	0.247531	0.289589	1.16991
PA14_53680			hypothetical protein	114576	96298	94212	92607	0.822266	0.840473	0.691092	0.808258	1.16954
PA14_41590	PA1775		putative cytoplasmic membrane protein	132169	102966	105063	95694	0.794914	0.779048	0.619276	0.724028	1.16915
PA14_01340	PA0110		conserved hypothetical protein	53919	51038	52650	58260	0.976465	0.946568	0.92429	1.08051	1.16902
PA14_30910			hypothetical	55873	41911	39772	34732	0.711829	0.750112	0.533951	0.621624	1.1642
PA14_18430	PA3549	algJ	alginate o-acetyltransferase AlgJ	158532	60187	112446	49684	0.709295	0.379652	0.269285	0.3134	1.16382
PA14_10240	PA4152		putative hydrolase	163124	51090	110349	40191	0.676473	0.313197	0.21187	0.246383	1.1629
PA14_01660	PA0134		putative guanine deaminase	174612	109582	105276	76821	0.602914	0.627574	0.378373	0.439953	1.16275
PA14_51160	PA1018		hypothetical protein	172542	97915	136510	90070	0.79117	0.567485	0.448977	0.522018	1.16268
PA14_66110	PA5000		putative glycosyl transferase	54581	42015	47215	42235	0.865045	0.769773	0.665888	0.773804	1.16206
PA14_35230	PA2269		putative efflux protein	159453	109274	103576	82473	0.649571	0.685305	0.445154	0.517225	1.1619
PA14_15600				68056	47399	61179	49490	0.898951	0.696471	0.626093	0.727195	1.16148
PA14_01640	PA0133		putative transcriptional regulator, LysR family	235780	146375	99700	71866	0.422852	0.620812	0.262511	0.304801	1.1611
PA14_36000		PAGI-1(5)	Probable transcriptional regulator	40189	35427	37584	38447	0.935181	0.88151	0.824372	0.956655	1.16047
PA14_06210	PA0475		putative transcriptional regulator	163338	115793	119449	98241	0.7313	0.708916	0.51843	0.601458	1.16015
PA14_66200	PA5007		putative heptose kinase WapQ	45252	49929	45875	58708	1.01377	1.10335	1.11854	1.29736	1.15986
PA14_72320	PA5478		putative spore maturation protein	166751	100114	84693	58850	0.507901	0.60038	0.304934	0.352921	1.15737
PA14_25810	PA2956		putative oxidase	140776	110511	98844	89704	0.702137	0.785013	0.551187	0.637211	1.15607
PA14_49560	PA1148	toxA	exotoxin A precursor	46062	41594	43912	45727	0.953324	0.903	0.860852	0.992727	1.15319
PA14_58490	PA4506	dppF	putative dipeptide transport system ATP-binding pr	227507	113445	120084	68984	0.527826	0.498644	0.263197	0.303217	1.15205
PA14_02550	PA0208	mdcA	malonate decarboxylase alpha subunit	157296	111638	101784	83171	0.647086	0.709732	0.459257	0.528755	1.15133
PA14_39690	PA1920		putative ribonucleotide reductase	251394	95920	133366	58570	0.530506	0.381552	0.202416	0.232981	1.151
PA14_06700	PA0514	nirL	heme d1 biosynthesis protein NirL	46153	48661	52180	63235	1.13059	1.05434	1.19202	1.37012	1.1494
PA14_14610	PA3822		putative preprotein translocase	83827	59153	99605	80774	1.18822	0.705656	0.838475	0.96358	1.14921
PA14_01510	PA0124		putative plasmid stabilisation system protein	158892	129571	111678	104641	0.702855	0.815466	0.573154	0.658567	1.14902
PA14_56790	PA4367		putative GGDEF domain/EAL domain protein	143645	119640	82664	79057	0.575474	0.832887	0.479305	0.550364	1.14825
PA14_46010	PA1425		putative ATP-binding component of ABC transporter	179008	113238	136398	99026	0.761966	0.632586	0.482009	0.553193	1.14768
PA14_23720	PA3123		putative translation initiation inhibitor	58495	52736	39278	40620	0.671476	0.901547	0.605367	0.694418	1.1471
PA14_23210	PA3172		putative phosphoglycolate phosphatase	160147	39457	104951	29660	0.655342	0.24638	0.161463	0.185205	1.14704
PA14_24640	PA3050	pyrD	dihydroorotate dehydrogenase	45193	41410	39147	41081	0.866218	0.916292	0.793709	0.909012	1.14527
PA14_70670	PA5353	glcF	glycolate oxidase, iron-sulfur subunit	26828	27181	27566	31985	1.02751	1.01316	1.04103	1.19222	1.14524
PA14_64950	PA4918	pncA	nicotinamidase	169335	112963	93338	71201	0.551203	0.667098	0.367706	0.420474	1.14351
PA14_01690	PA0138		putative permease of ABC transporter	157196	107246	95167	74237	0.605403	0.682244	0.413033	0.472258	1.14339
PA14_18080	PA3574		putative transcriptional regulator, TetR family	36680	31274	28843	28021	0.786341	0.852617	0.670448	0.763931	1.13943
PA14_47270	PA1312		putative LysR family transcriptional regulator	195103	130616	135354	103240	0.693757	0.669472	0.464451	0.529156	1.13932
PA14_71440	PA5413	ltaA	low specificity L-threonine aldolase	161324	110088	124498	96788	0.771726	0.682403	0.526629	0.59996	1.13925
PA14_22620	PA3217		putative adenylate cyclase	123534	94589	90534	78936	0.732867	0.765692	0.56115	0.638982	1.1387
PA14_56510	PA4345		conserved hypothetical protein	230445	124219	127636	78281	0.553868	0.53904	0.298557	0.339695	1.13779
PA14_08520	PA0666		putative chaperone	93020	38578	94740	44700	1.01849	0.414728	0.422397	0.480542	1.13766
PA14_50940	PA1035		conserved hypothetical protein	111811	87329	61910	54949	0.553702	0.781041	0.432464	0.491445	1.13638
PA14_34720			putative membrane protein	211322	138692	114191	85153	0.540365	0.656306	0.354645	0.402954	1.13622
PA14_37090	PA2125		putative aldehyde dehydrogenase	90524	72991	59965	54921	0.662421	0.806317	0.534121	0.606701	1.13589
PA14_23240	PA3170		putative hydrolase	98401	81406	73000	68551	0.741862	0.827288	0.613734	0.696649	1.1351
PA14_24560	PA3058	pelG	PelG	136949	100792	90082	75255	0.657778	0.735982	0.484113	0.549511	1.13509
PA14_34690	PA2316		putative transcriptional regulator, LysR family	188399	105674	109996	69932	0.583846	0.560905	0.327482	0.371191	1.13347
PA14_20870	PA3339		putative membrane protein	145024	111294	104538	90839	0.720832	0.767418	0.55318	0.626372	1.13231
PA14_63730	PA4821		putative transporter	184179	123801	108010	82117	0.58644	0.672178	0.394192	0.445854	1.13106
PA14_06950	PA0533		putative transcriptional regulator, LuxR family	161408	136743	110178	105488	0.682606	0.847188	0.578296	0.653549	1.13013
PA14_55580	PA0672	nemO	heme oxygenase	189680	110112	121289	79478	0.63944	0.580515	0.371204	0.419011	1.12879
PA14_62910	PA4756	carB	carbamoylphosphate synthetase large subunit	39803	37125	45199	47586	1.13557	0.932719	1.05917	1.19554	1.12876
PA14_66120	PA5001		conserved hypothetical protein	59203	34546	79115	52074	1.33633	0.583518	0.779775	0.879584	1.128
PA14_29990	PA2639	nuoD	NADH dehydrogenase I chain C,D	44246	41605	38068	40376	0.860372	0.940311	0.809017	0.912534	1.12795
PA14_27580	PA2821		putative glutathione S-transferase	188827	117694	123603	86830	0.654583	0.62329	0.407995	0.459839	1.12707
PA14_18470	PA3547	algL	poly(beta-d-mannuronate) lyase precursor AlgL	168150	79111	127304	67489	0.757086	0.470479	0.356193	0.401362	1.12681
PA14_70370	PA5331	pyrE	orotate phosphoribosyltransferase	39867	37417	41066	43428	1.03007	0.938546	0.966772	1.08932	1.12676
PA14_31500	PA2555		putative acyl-coenzyme A synthetases/AMP-(fatty) acid ligases	133880	91334	96837	74433	0.723312	0.682208	0.493449	0.555968	1.1267
PA14_06280	PA0481		hypothetical protein	138301	106780	106487	92471	0.769966	0.772084	0.594478	0.668621	1.12472
PA14_03150	PA0255		putative membrane protein	138283	99867	119550	96976	0.864531	0.722193	0.624358	0.701286	1.12321
PA14_31240			hypothetical	41899	39096	30245	31694	0.721855	0.933101	0.673564	0.756438	1.12304
PA14_25910	PA2949		putative lipase	186802	115551	118340	82200	0.633505	0.618575	0.39187	0.440038	1.12292
PA14_72380	PA5483	algB	two-component response regulator AlgB	105548	73193	86524	67361	0.81976	0.693457	0.568468	0.638203	1.12267
PA14_52630	PA0901	aruE	succinylglutamate desuccinylase	118150	86907	57442	47424	0.486179	0.735565	0.357616	0.401388	1.1224
PA14_37900	PA2057		putative TonB-dependent receptor	34334	34748	34983	39722	1.0189	1.01206	1.03119	1.15693	1.12194
PA14_07500	PA0575		conserved hypothetical protein	141026	107842	109422	93671	0.775899	0.764696	0.593327	0.664211	1.11947
PA14_14110	PA3857	pcs	Phosphatidylserine synthase	148427	80477	84454	51251	0.568994	0.542199	0.308508	0.345294	1.11924
PA14_51430	PA0996	pqsA	probable coenzyme A ligase	239181	171443	94221	75504	0.393932	0.716792	0.282367	0.315677	1.11797
PA14_65200	PA4937	rnr	exoribonuclease RNase R	27342	28582	21799	25407	0.797272	1.04535	0.833429	0.92923	1.11495
PA14_38360	PA2022		putative UDP-glucose 6-dehydrogenas	239686	144675	111658	75121	0.465851	0.603602	0.281189	0.313414	1.1146
PA14_29980	PA2640	nuoE	NADH dehydrogenase I chain E	164657	113607	94689	72814	0.575068	0.689962	0.396775	0.442216	1.11453
PA14_42080	PA1737		putative 3-hydroxyacyl-CoA dehydrogenase	135580	73814	76542	46351	0.564552	0.544431	0.30736	0.341872	1.11229
PA14_63320	PA4791		conserved hypothetical protein	130995	101070	90282	77469	0.689202	0.771556	0.531758	0.591389	1.11214
PA14_61170	PA4622		putative transmembrane protein	133013	113060	112164	106002	0.843256	0.849992	0.716761	0.79693	1.11185
PA14_23920	PA3108	purF	amidophosphoribosyltransferase	50320	44709	60077	59348	1.1939	0.888494	1.06077	1.17941	1.11184
PA14_51890	PA0957		hypothetical protein	146923	116003	94411	82855	0.642588	0.78955	0.507355	0.563935	1.11152
PA14_20440	PA3373	phnN	ATP-binding component of phosphonate transport	174572	117056	123131	91746	0.705331	0.670531	0.472946	0.525548	1.11122
PA14_25270	PA3000	aroP1	aromatic amino acid transport protein AroP1	177254	126425	116436	92282	0.656888	0.713242	0.46852	0.52062	1.1112
PA14_33320			hypothetical	242771	121024	137869	76342	0.567897	0.498511	0.283103	0.314461	1.11077
PA14_64610	PA4888		putative fatty acid desaturase	209061	106062	140694	79252	0.672981	0.507326	0.34142	0.379086	1.11032
PA14_24330	PA3079		putative export protein	237198	130306	110102	67142	0.464178	0.549355	0.254998	0.283063	1.11006
PA14_64850	PA4908		putative ornithine cyclodeaminase	250680	171152	132949	100743	0.530353	0.682751	0.362099	0.401879	1.10986
PA14_72300	PA5477		putative membrane protein	151596	116596	125809	107351	0.829897	0.769123	0.638293	0.708139	1.10943
PA14_56730	PA4362		conserved hypothetical protein	40280	40207	35599	39419	0.883788	0.998188	0.882187	0.978625	1.10932
PA14_53940	PA0796	prpB	carboxyphosphonoenolpyruvate phosphonomutase	132661	75307	97149	61173	0.73231	0.567665	0.415707	0.461123	1.10925
PA14_05740	PA0439		putative dihydroorotate dehydrogenase	143745	107801	99846	83008	0.694605	0.749946	0.520916	0.577467	1.10856
PA14_61920	PA4681		hypothetical protein	149268	117596	108194	94437	0.724831	0.787818	0.571034	0.632667	1.10793
PA14_34080	PA2364		hypothetical protein	163003	115362	107822	84461	0.661472	0.707729	0.468143	0.518156	1.10683
PA14_46930	PA1340		putative permease of ABC transporter	39490	33740	50832	48008	1.28721	0.854394	1.09979	1.2157	1.1054
PA14_52660	PA0899	aruB	succinylarginine dihydrolase	178272	108893	124365	83963	0.697614	0.610825	0.42612	0.470983	1.10528
PA14_24180	PA3091	PA3091		106217	72959	67910	51528	0.639352	0.686886	0.439162	0.48512	1.10465
PA14_48850	PA1194		probable amino acid permease	162561	126482	107713	92559	0.662601	0.778059	0.515542	0.56938	1.10443
PA14_04510	PA0344		conserved hypothetical protein	160025	106844	94279	69509	0.589152	0.667671	0.393359	0.434363	1.10424
PA14_72520	PA5496		conserved hypothetical protein	41481	36057	34646	33248	0.835226	0.869241	0.726013	0.801524	1.10401
PA14_06660	PA0510	nirE	putative uroporphyrin-III c-methyltransferase	198190	103897	147163	85146	0.742535	0.524229	0.389259	0.429618	1.10368
PA14_03320			Hypothetical protein	235871	145500	104798	71293	0.444302	0.616863	0.274073	0.302254	1.10282
PA14_18550	PA3542	alg44	alginate biosynthesis protein Alg44	124226	73613	92029	60112	0.740819	0.592573	0.43899	0.483892	1.10229
PA14_66540	PA5033		hypothetical protein	149439	118238	97949	85338	0.655445	0.791212	0.518596	0.571056	1.10116
PA14_68530	PA5188		putative 3-hydroxyacyl-CoA dehydrogenase, NAD binding domain	183568	119966	142972	102801	0.77885	0.653523	0.508997	0.560016	1.10023
PA14_69220	PA5241	ppx	exopolyphosphatase	174290	98394	101613	63075	0.583011	0.564542	0.329134	0.361897	1.09954
PA14_25970	PA2944	cobN	cobalamin biosynthetic protein CobN	49904	45073	50302	49937	1.00798	0.903194	0.910397	1.00066	1.09915
PA14_43850	PA1596	htpG	heat shock protein HtpG	121242	109148	100768	99604	0.831131	0.900249	0.748225	0.82153	1.09797
PA14_56660	PA4356		probable xenobiotic reductase B	186866	136364	134922	108068	0.722025	0.729742	0.526892	0.578318	1.0976
PA14_46540				186808	112353	116254	76688	0.622318	0.601436	0.374284	0.410518	1.09681
PA14_13530	PA3893		putative outer membrane protein	145759	102392	106732	82160	0.73225	0.702475	0.514387	0.56367	1.09581
PA14_33650	PA2399	pvdD	pyoverdine synthetase D	139024	119116	94660	88770	0.68089	0.856802	0.583387	0.638523	1.09451
PA14_71560	PA5421	fdhA	glutathione-independent formaldehyde dehydrogenase	194920	120806	89407	60634	0.458686	0.619772	0.284281	0.311071	1.09424
PA14_35400	PA2256	pvcC	pyoverdine biosynthesis protein PvcC	237460	149114	119238	81803	0.502139	0.627954	0.31532	0.344492	1.09251
PA14_02500	PA0198	exbB	transport protein ExbB	193082	88256	109831	54795	0.568831	0.457091	0.260007	0.283791	1.09147
PA14_26910	PA2875		putative MoxR protein	180686	133738	159174	128590	0.880943	0.740168	0.652046	0.711677	1.09145
PA14_13890	PA3868		putative integrase protein	135294	68320	108212	59596	0.799829	0.504974	0.403893	0.440493	1.09062
PA14_60870	PA4601		conserved hypothetical protein	116096	75302	88486	62530	0.76218	0.648618	0.494364	0.538606	1.08949
PA14_56060	PA4314	purU1	formyltetrahydrofolate deformylase	158707	123205	77600	65626	0.488951	0.776305	0.379575	0.413504	1.08939
PA14_21120	PA3318		hypothetical protein	125558	85964	100160	74694	0.797719	0.684656	0.546163	0.594896	1.08923
PA14_17410	PA3628		putative esterase	182896	119784	106392	75887	0.581708	0.65493	0.380978	0.414919	1.08909
PA14_02720	PA0222		putative binding protein component of ABC transporter	245718	144006	119858	76453	0.487787	0.586062	0.285873	0.311141	1.08839
PA14_72350	PA5480		hypothetical protein	176360	179371	142628	157865	0.808732	1.01707	0.82254	0.895129	1.08825
PA14_44280	PA1563		putative SAM-dependent methyltransferase	122890	78172	79780	55210	0.649198	0.636114	0.412964	0.449264	1.0879
PA14_65670	PA4968		putative esterase	153346	97450	78013	53889	0.508738	0.635491	0.323299	0.351421	1.08699
PA14_71140	PA5386		putative 3-hydroxyacyl-CoA dehydrogenase	212914	162498	104574	86730	0.491156	0.76321	0.374855	0.407348	1.08668
PA14_28600	PA2747		conserved hypothetical protein	69431	55537	58398	50753	0.841094	0.799888	0.672781	0.730985	1.08651
PA14_09790	PA4182		putative transcriptional regulator	118503	84275	86365	66708	0.7288	0.711163	0.518296	0.562922	1.0861
PA14_07290	PA0560		putative metal-dependent hydrolase	95770	56108	63764	40542	0.665803	0.585862	0.390069	0.423327	1.08526
PA14_43630	PA1615		putative lipase	135326	138409	105414	116977	0.778963	1.02278	0.79671	0.864409	1.08497
PA14_12360	PA3979		conserved hypothetical protein	157204	105947	87058	63649	0.55379	0.673946	0.373225	0.404882	1.08482
PA14_72490	PA5493	polA	DNA polymerase I	39787	34568	40602	38260	1.02048	0.868827	0.886624	0.961621	1.08459
PA14_57760	PA4446	algW	AlgW protein	107663	78114	91422	71922	0.84915	0.725542	0.616094	0.668029	1.0843
PA14_40570	PA1851		putative two-component response regulator	173669	111867	104116	72701	0.599508	0.644139	0.386167	0.418618	1.08403
PA14_06650	PA0509	nirN	putative c-type cytochrome	240708	154446	101252	70422	0.420642	0.641632	0.269898	0.292562	1.08397
PA14_25110	PA3011	topA	DNA topoisomerase I	49672	55068	51580	61982	1.03841	1.10863	1.15122	1.24783	1.08392
PA14_66270	PA5014	glnE	glutamate-ammonia-ligase adenylyltransferase	89988	54457	87084	57100	0.967729	0.605158	0.585629	0.634529	1.0835
PA14_12860	PA3943		conserved hypothetical protein	179295	105661	106069	67706	0.591589	0.589314	0.348632	0.377623	1.08316
PA14_29880	PA2647	nuoL	NADH dehydrogenase I chain L	100642	64399	70517	48792	0.700672	0.639882	0.448347	0.484808	1.08132
PA14_36390	PA2179		putative methylase	241271	149671	118498	79487	0.491141	0.620344	0.304676	0.329451	1.08132
PA14_61590	PA4656		putative sugar nucleotide epimerase	179075	94462	75227	42834	0.420087	0.5275	0.221596	0.239196	1.07943
PA14_55140	PA0709		hypothetical protein	128540	110896	106490	99152	0.828458	0.862735	0.71474	0.771371	1.07923
PA14_69130	PA5235	glpT	glycerol-3-phosphate transporter	163340	244431	102963	166270	0.63036	1.49646	0.943306	1.01794	1.07912
PA14_52740	PA0893	argR	transcriptional regulator ArgR	142218	93422	112498	79658	0.791025	0.656893	0.519619	0.560112	1.07793
PA14_35630	PA2240		conserved hypothetical protein	165461	119208	116923	90770	0.70665	0.72046	0.509113	0.548588	1.07754
PA14_18690	PA3529		putative alkyl hydroperoxide reductase subunit	182284	113110	118464	79137	0.649887	0.620515	0.403265	0.434141	1.07657
PA14_31870	PA2528		putative RND efflux membrane fusion protein precursor	228631	132736	117647	73523	0.514572	0.580569	0.298744	0.321579	1.07644
PA14_29290	PA2693		putative long-chain acyl-CoA thioester hydrolase	199020	124022	98911	66324	0.49699	0.623164	0.309706	0.333253	1.07603
PA14_27900	PA2802		putative transcriptional regulator	55137	46332	44172	39906	0.801132	0.840307	0.673196	0.723761	1.07511
PA14_17140	PA3649		putative membrane-associated zinc metalloprotease	144561	76887	100975	57712	0.698494	0.531865	0.371505	0.399222	1.07461
PA14_18550	PA3542	alg44	alginate biosynthesis protein Alg44	122764	66711	91039	53135	0.741577	0.543408	0.402979	0.432822	1.07406
PA14_24290	PA3082	gbt	glycine betaine transmethylase	179792	122466	100109	73224	0.556805	0.681154	0.37927	0.407271	1.07383
PA14_71060	PA5379	sdaB	L-serine dehydratase	146616	103991	74423	56599	0.507605	0.709275	0.360031	0.386036	1.07223
PA14_66440	PA5025	metY	homocysteine synthase	162072	118750	105159	82610	0.648841	0.732699	0.475405	0.509712	1.07216
PA14_36290	PA2197		putative NADP-dependent oxidoreductase	234575	156517	125373	89615	0.534469	0.667236	0.356617	0.382031	1.07126
PA14_09980	PA4167		putative oxidoreductase, aldo/keto reductase family	254141	156539	144181	95094	0.567327	0.615953	0.349447	0.374178	1.07077
PA14_24270	PA3083	pepN	aminopeptidase N	121436	82596	105482	76821	0.868622	0.680161	0.590803	0.632605	1.07075
PA14_07110	PA0547		putative transcriptional regulator, ArsR family	159402	107012	98458	70704	0.617671	0.671334	0.414664	0.443558	1.06968
PA14_57170	PA4398		putative two-component response regulator	135531	91381	98406	70965	0.726077	0.674244	0.489554	0.523607	1.06956
PA14_16110			conserved hypothetical protein	55332	57721	59732	66644	1.07952	1.04318	1.12613	1.20444	1.06954
PA14_67680	PA5125	ntrC	two-component response regulator NtrC	163968	114183	120464	89648	0.73468	0.696374	0.511612	0.546741	1.06866
PA14_40710	PA1840		conserved hypothetical protein	43901	47056	42640	48836	0.971276	1.07187	1.04108	1.11241	1.06852
PA14_44950	PA1507		putative transporter	145933	106528	101698	79098	0.696881	0.729979	0.508709	0.542016	1.06547
PA14_16100	PA3734		conserved hypothetical protein	232563	139160	120136	76566	0.516574	0.598375	0.309105	0.329227	1.0651
PA14_32330	PA2500		putative cyanate permease	160197	112792	110429	82739	0.689333	0.704083	0.485347	0.516483	1.06415
PA14_05130	PA0392		putative YGGT family protein	101353	82606	90850	78761	0.896372	0.815033	0.730572	0.777096	1.06368
PA14_58320	PA4494		putative two-component sensor	45719	44736	47590	49524	1.04092	0.978499	1.01854	1.08323	1.06351
PA14_63850	PA4829	lpd3	dihydrolipoamide dehydrogenase 3	243062	159603	105941	73963	0.43586	0.656635	0.286201	0.304297	1.06323
PA14_05700	PA0438	codB	cytosine permease	28941	26704	26058	25563	0.900384	0.922705	0.830788	0.88328	1.06318
PA14_50730	PA1054		probable NADH dehydrogenase	55571	46557	48150	42811	0.866459	0.837793	0.725913	0.770384	1.06126
PA14_70560	PA5344		putative transcriptional regulator, LysR family	69360	58860	55099	49604	0.794392	0.848616	0.674133	0.715167	1.06087
PA14_35330	PA2262		putative 2-ketogluconate transporter	111870	93568	83314	73923	0.744739	0.836399	0.6229	0.660794	1.06084
PA14_30410	PA2604		putative 24K membrane protein	180461	147426	113650	98482	0.629776	0.816941	0.51449	0.545725	1.06071
PA14_44800	PA1519		putative transporter	133631	113369	109644	98662	0.820498	0.848374	0.696089	0.738317	1.06066
PA14_62350	PA4710		putative haem/haemoglobin uptake outer membrane receptor PhuR precursor	174648	126829	123509	95125	0.707188	0.726198	0.513559	0.544667	1.06057
PA14_65630	PA4965		putative aspartyl protease	159041	91673	115298	70427	0.724958	0.576411	0.417874	0.442823	1.05971
PA14_40770	PA1838	cysI	sulfite reductase	122528	84911	85345	62668	0.696535	0.692993	0.482693	0.511459	1.05959
PA14_11290	PA4065		putative permease	42421	37334	33108	30869	0.780463	0.880083	0.686872	0.727682	1.05941
PA14_66440	PA5025	metY	homocysteine synthase	140131	116365	101263	88987	0.722631	0.830402	0.600074	0.635027	1.05825
PA14_18520	PA3543	algK	alginate biosynthetic protein AlgK precursor	196993	65496	115870	40763	0.588193	0.332479	0.195562	0.206926	1.05811
PA14_69110	PA5234		putative oxidoreductase, zinc-binding	203214	114721	138293	82595	0.680529	0.564533	0.384181	0.406443	1.05795
PA14_04250	PA0326		putative ATP-binding component of ABC transporter	162790	117496	97817	74567	0.600878	0.721764	0.433693	0.458056	1.05618
PA14_48140	PA1245		conserved hypothetical protein	129685	92829	91930	69497	0.708871	0.715804	0.507413	0.535891	1.05612
PA14_28430	PA2757		putative membrane protein	100492	47722	59503	29828	0.592117	0.474884	0.281187	0.29682	1.0556
PA14_40040	PA1893		putative penicillin acylase	184212	133783	137139	105103	0.744463	0.726245	0.540662	0.570555	1.05529
PA14_47670	PA1279	cobU	nicotinate-nucleotide--dimethylbenzimidazole phosphoribosyltransferase	199812	132723	124642	87354	0.623796	0.664239	0.41435	0.437181	1.0551
PA14_36280	PA2198		putative antibiotic biosynthesis monooxygenase	40701	41978	54949	59785	1.35007	1.03138	1.39242	1.46888	1.05491
PA14_00910	PA0077		conserved hypothetical protein	151269	112399	106056	83100	0.701109	0.743041	0.520952	0.549352	1.05452
PA14_16440	PA3707		putative purine-binding chemotaxis protein	234443	147817	127432	84703	0.543552	0.630503	0.342711	0.361295	1.05422
PA14_51080	PA1024		Putative dioxygenase	228725	143466	114717	75853	0.50155	0.627242	0.314593	0.331634	1.05417
PA14_34010	PA2369		conserved hypothetical protein	171252	111504	125910	86421	0.735232	0.651111	0.478718	0.504642	1.05415
PA14_31260			putative RadC-like protein	51935	43531	46872	41395	0.902513	0.838182	0.75647	0.797054	1.05365
PA14_07680	PA0588		putative protein kinase	132211	109267	100003	87067	0.756389	0.826459	0.625125	0.658546	1.05346
PA14_34050	PA2366		conserved hypothetical protein	157262	114128	74386	56838	0.473007	0.725719	0.34327	0.361422	1.05288
PA14_67240	PA5091	hutG	N-formylglutamate amidohydrolase	158017	105335	113867	79911	0.7206	0.666605	0.480356	0.505711	1.05279
PA14_47330	PA1307		putative glutamine amidotransferase	158769	108973	114013	82296	0.718106	0.686362	0.492881	0.518338	1.05165
PA14_69970	PA5300	cycB	cytochrome c5	153858	123121	128418	108006	0.834653	0.800225	0.66791	0.701985	1.05102
PA14_13340	PA3909		predicted extracellular nuclease	199888	105567	118426	65712	0.592462	0.528131	0.312897	0.328744	1.05065
PA14_13260	PA3915	moaB1	MoaB1	152802	126901	108859	94960	0.712419	0.830493	0.591659	0.621458	1.05037
PA14_00120	PA0011		putative 2-OH-lauroyltransferase	134299	69715	80573	43931	0.599952	0.519103	0.311437	0.327113	1.05034
PA14_11600	PA4039		possible ABC transporter component	131308	105042	95770	80457	0.729354	0.799966	0.583459	0.612735	1.05018
PA14_44980	PA1504		putative transcriptional regulator, TetR family	129477	119742	109050	105878	0.842235	0.924813	0.778909	0.817736	1.04985
PA14_08350	PA0650	trpD	anthranilate phosphoribosyltransferase	143507	98028	95913	68738	0.668351	0.683089	0.456543	0.478987	1.04916
PA14_66310	PA5016	aceF	dihydrolipoamide acetyltransferase	81052	77781	97921	98577	1.20813	0.959643	1.15937	1.21622	1.04903
PA14_36260	PA2200		putative signal transduction protein	229537	158714	140374	101765	0.611553	0.691453	0.42286	0.443349	1.04845
PA14_55900	PA4303		putative pilus assembly protein	155513	124822	93421	78617	0.600728	0.802647	0.482172	0.505533	1.04845
PA14_64770	PA4901	mdlC	benzoylformate decarboxylase	115618	95764	92022	79879	0.795914	0.828279	0.659239	0.690887	1.04801
PA14_27990	PA2794		putative sialidase	140862	110804	111306	91751	0.790178	0.786614	0.621565	0.651354	1.04793
PA14_09730	PA4188		putative dihydrodipicolinate synthase	166126	104567	99934	65879	0.601555	0.629444	0.378645	0.39656	1.04731
PA14_07850	PA0602		putative binding protein component of ABC transporter	147009	116028	109498	90474	0.744839	0.789258	0.58787	0.615432	1.04688
PA14_23130	PA3177		putative sensory box/GGDEF domain protein	189987	101959	93721	52636	0.493302	0.536663	0.264737	0.277051	1.04651
PA14_18520	PA3543	algK	alginate biosynthetic protein AlgK precursor	175813	83039	117466	58060	0.66813	0.472314	0.315568	0.330237	1.04649
PA14_04290	PA0328		putative integral membrane protein	133704	99690	98890	77148	0.739619	0.745602	0.551461	0.577006	1.04632
PA14_61990	PA4686		conserved hypothetical protein	231712	128041	108515	62737	0.468318	0.552587	0.258787	0.270754	1.04625
PA14_31690	PA2542		conserved hypothetical protein	189988	100979	80929	44981	0.425969	0.531502	0.226403	0.236757	1.04573
PA14_13660	PA3885		putative protein phosphatase	131187	97982	83909	65528	0.639614	0.746888	0.47772	0.499501	1.04559
PA14_35060	PA2282		conserved hypothetical protein	247238	165414	117520	82209	0.475331	0.669048	0.318019	0.33251	1.04556
PA14_37610	PA2080		putative kynureninase	234128	161069	120483	86602	0.514603	0.687953	0.354023	0.369892	1.04482
PA14_63440			Probable bacteriophage integrase	216313	146959	108132	76729	0.499887	0.679381	0.339614	0.354713	1.04446
PA14_68360	PA5174		putative beta-ketoacyl synthase	56140	47182	51749	45419	0.921785	0.840435	0.7747	0.809031	1.04432
PA14_07170	PA0551	epd	D-erythrose 4-phosphate dehydrogenase	115845	85829	71318	55165	0.615633	0.740895	0.456119	0.476197	1.04402
PA14_23250	PA3169		putative initiation factor 2 subunit	176078	155104	114578	105314	0.650723	0.880882	0.57321	0.59811	1.04344
PA14_08480	PA0662	argC	N-acetyl-gamma-glutamyl-phosphate reductase	190741	141354	157178	121484	0.824039	0.741078	0.610677	0.636906	1.04295
PA14_69770	PA5285		conserved hypothetical protein	41518	41553	50141	52324	1.20769	1.00084	1.20871	1.26027	1.04266
PA14_39330	PA1947	rbsA	ribose ABC transporter, ATP-binding protein	44739	45090	45244	47529	1.01129	1.00785	1.01922	1.06236	1.04233
PA14_60280		fimU	type 4 fimbrial biogenesis protein FimU	114335	88126	86250	69287	0.754362	0.77077	0.58144	0.606	1.04224
PA14_54410	PA0764	mucB	negative regulator for alginate biosynthesis MucB	127331	82769	134797	91214	1.05863	0.65003	0.688144	0.716353	1.04099
PA14_28310	PA2767		putative enoyl-CoA hydratase	150527	110627	102503	78414	0.680961	0.734931	0.500459	0.52093	1.0409
PA14_52350	PA0920		conserved hypothetical protein	32413	31568	26954	27318	0.83158	0.97393	0.809901	0.84281	1.04063
PA14_12810	PA3947		probable two-component response regulator	96717	40967	95586	42130	0.988306	0.423576	0.418623	0.435601	1.04056
PA14_20680	PA3355		putative MFS transporter	134176	104134	87085	70291	0.649036	0.7761	0.503717	0.523872	1.04001
PA14_68610	PA5193	hslO	putative chaperonin, 33 kDa	237614	146999	128387	82592	0.540317	0.618646	0.334265	0.347589	1.03986
PA14_56750	PA4364		conserved hypothetical protein	147367	121529	138291	118578	0.938412	0.824669	0.77388	0.804644	1.03975
PA14_33310			hypothetical	231980	134509	115728	69765	0.498871	0.57983	0.28926	0.300737	1.03968
PA14_21240	PA3307		conserved hypothetical protein	128919	105854	112109	95605	0.869608	0.821089	0.714026	0.74159	1.0386
PA14_40980	PA1821		putative Enoyl-CoA hydratase	151127	120594	102864	85217	0.680646	0.797965	0.543131	0.563877	1.0382
PA14_17250	PA3641		putative Na+/alanine symporter	144321	101932	92290	67641	0.639477	0.706287	0.451654	0.468684	1.03771
PA14_11990	PA4008		possible hydrolase	66428	70076	45492	49763	0.684832	1.05492	0.72244	0.749127	1.03694
PA14_39660	PA1921		conserved hypothetical protein	161863	146505	129039	121077	0.797211	0.905117	0.72157	0.748021	1.03666
PA14_10440	PA4137		putative porin	149771	125139	109075	94467	0.728279	0.835536	0.608503	0.630743	1.03655
PA14_34440	PA2337	mtlR	transcriptional regulator MtlR	174880	120881	110056	78812	0.629323	0.691223	0.435002	0.450663	1.036
PA14_64700	PA4896		putative sigma-70 factor, ECF subfamily	192660	140419	129018	97361	0.669667	0.728844	0.488082	0.505351	1.03538
PA14_68260	PA5167		probable c4-dicarboxylate-binding protein	172700	118237	119974	84982	0.694696	0.684638	0.475615	0.492079	1.03461
PA14_08020	PA0617		putative baseplate assembly protein W	53454	52266	47599	48101	0.890467	0.977775	0.870676	0.899858	1.03352
PA14_56130	PA4320		hypothetical protein	43053	39983	38893	37317	0.903375	0.928693	0.838958	0.866769	1.03315
PA14_21230	PA3308	hepA	HepA	145995	86003	95949	58375	0.657207	0.589082	0.387149	0.399842	1.03279
PA14_18260	PA3561	fruK	1-phosphofructokinase	150249	86003	103273	61039	0.687346	0.572403	0.393439	0.406252	1.03257
PA14_53880	PA0801		hypothetical protein	165938	102169	76667	48737	0.462022	0.615706	0.28447	0.293706	1.03247
PA14_42750	PA1682		putative MFS metabolite transporter	191565	140905	110075	83529	0.574609	0.735547	0.422652	0.436035	1.03166
PA14_18740	PA3525	argG	argininosuccinate synthase	57573	52580	47537	44782	0.825682	0.913275	0.754075	0.77783	1.0315
PA14_36760	PA2150		putative KU domain protein	174113	124219	95435	70214	0.548121	0.713439	0.391051	0.403267	1.03124
PA14_69810	PA5288	glnK	Nitrogen regulatory protein PII	212220	107616	111670	58391	0.526199	0.507096	0.266834	0.275144	1.03114
PA14_42130	PA1733		putative proteasome-type protease	203744	133916	127532	86341	0.625942	0.657276	0.411417	0.423772	1.03003
PA14_24620	PA3052		hypothetical protein	200135	106104	98167	53568	0.490504	0.530162	0.260047	0.267659	1.02927
PA14_41670	PA1770	ppsA	phosphoenolpyruvate synthase	191952	91769	106881	52584	0.556811	0.478083	0.266202	0.273943	1.02908
PA14_17450	PA3625	surE	putative stationary-phase survival protein SurE	51749	56681	54872	61849	1.06035	1.09531	1.16141	1.19517	1.02907
PA14_29930	PA2643	nuoH	NADH dehydrogenase I chain H	87468	62212	69595	50890	0.795662	0.711254	0.565918	0.581813	1.02809
PA14_47060	PA1330		putative short chain dehydrogenase	175533	108913	106001	67612	0.603881	0.62047	0.37469	0.385181	1.028
PA14_58090	PA4476		conserved hypothetical protein	120205	94227	93266	75130	0.775891	0.783886	0.60821	0.625016	1.02763
PA14_50970	PA1033		probable glutathione S-transferase	59573	43350	50258	37566	0.843637	0.727679	0.613897	0.630588	1.02719
PA14_38320	PA2026		putative transporter, bile acid/Na+ symporter family	113307	87432	87720	69481	0.77418	0.771638	0.597387	0.61321	1.02649
PA14_56200	PA4326		putative lipoprotein	142352	127150	91003	83436	0.639281	0.893208	0.571012	0.586125	1.02647
PA14_52370	PA0919		hypothetical protein	189865	136987	103635	76734	0.545835	0.721497	0.393818	0.40415	1.02624
PA14_10500	PA4133	ccoN	cytochrome c oxidase subunit (cbb3-type)	187351	125504	92382	63475	0.493096	0.669887	0.330318	0.338803	1.02568
PA14_67340	PA5099		putative permease for cytosine/purines, uracil, thiamine, allantoin	193880	138805	113211	83091	0.583923	0.715933	0.41805	0.428569	1.02516
PA14_19700	PA3430		putative class II aldolase/adducin domain protein	143420	110052	111993	88091	0.780874	0.767341	0.599197	0.614217	1.02507
PA14_34180	PA2357	msuE	NADH-dependent FMN reductase	125520	113983	99666	92763	0.794025	0.908086	0.721043	0.73903	1.02495
PA14_01010	PA0083		conserved hypothetical protein	46606	51756	43050	48985	0.923701	1.1105	1.02577	1.05104	1.02464
PA14_26060	PA2937		conserved hypothetical protein	193700	131910	101213	70545	0.522525	0.681002	0.35584	0.364197	1.02349
PA14_72000	PA5454	rmd	oxidoreductase Rmd	176397	108470	133928	84257	0.759242	0.61492	0.466873	0.477656	1.0231
PA14_06130	PA0468		putative streptogramin lyase	228474	133146	88395	52664	0.386893	0.582762	0.225467	0.230503	1.02234
PA14_62540	PA4726	cbrB	two-component response regulator CbrB	167922	127701	82400	64052	0.490704	0.760478	0.37317	0.381439	1.02216
PA14_24480	PA3064		conserved hypothetical protein	165126	137640	106395	90637	0.644326	0.833545	0.537075	0.548896	1.02201
PA14_23650	PA3128		putative short-chain dehydrogenase	177682	104550	107400	64570	0.604451	0.588411	0.355665	0.363402	1.02175
PA14_68830	PA5211		putative membrane protein	147651	99436	128799	88625	0.872321	0.673453	0.587467	0.600233	1.02173
PA14_15510				170061	112311	124723	84151	0.733402	0.660416	0.48435	0.494828	1.02163
PA14_71850	PA5442		conserved hypothetical protein	209082	128818	106151	66792	0.5077	0.616112	0.3128	0.319454	1.02127
PA14_37100	PA2124		putative dehydrogenase	138513	112856	101083	84056	0.729773	0.814768	0.594596	0.606846	1.0206
PA14_17480	PA3622	rpoS	sigma factor RpoS	125113	118358	53274	51409	0.425807	0.946009	0.402817	0.410901	1.02007
PA14_47190	PA1318	cyoB	cytochrome o ubiquinol oxidase subunit I	182602	124110	107949	74834	0.591171	0.679675	0.401804	0.40982	1.01995
PA14_20430	PA3374	phnM	phosphonate metabolism protein	137808	107770	108477	86429	0.78716	0.78203	0.615583	0.62717	1.01882
PA14_14480	PA3830		putative transcriptional regulator	267365	162254	121438	75071	0.454203	0.606863	0.275639	0.280781	1.01865
PA14_03920	PA0300	spuD	polyamine transport protein	32248	31212	28649	28240	0.888396	0.967874	0.859856	0.875713	1.01844
PA14_07740	PA0593	pdxA	pyridoxal phosphate biosynthetic protein PdxA	148490	62759	123255	53036	0.830056	0.422648	0.350821	0.357169	1.01809
PA14_19190	PA3471		putative NAD-linked malate dehydrogenase	159921	126515	110072	88654	0.68829	0.791109	0.544513	0.554361	1.01809
PA14_14230	PA3848		putative periplasmic transport protein	43450	42239	42113	41667	0.969229	0.972129	0.942216	0.958964	1.01778
PA14_59860			candidate type III effector Hop protein	63469	53252	54082	46164	0.852101	0.839024	0.714933	0.727347	1.01736
PA14_01200			Hypothetical protein	178799	140212	142139	113358	0.794965	0.784188	0.623402	0.633997	1.017
PA14_14690	PA3817		putative rRNA methylase	106361	119568	78300	89503	0.736172	1.12417	0.827584	0.841502	1.01682
PA14_52400	PA0917	kup	potassium uptake protein Kup	130818	97870	89064	67741	0.680824	0.748139	0.509351	0.517826	1.01664
PA14_20010	PA3408	hasR	Haem uptake outer membrane receptor HasR precursor	253492	143374	130559	75056	0.515042	0.565596	0.291306	0.296088	1.01642
PA14_37100	PA2124		putative dehydrogenase	122477	100909	98121	82098	0.801138	0.823902	0.660059	0.670314	1.01554
PA14_48920	PA0725		conserved hypothetical protein	123020	98511	93111	75669	0.756877	0.800772	0.606086	0.615095	1.01486
PA14_03430	PA0265	gabD	succinate-semialdehyde dehydrogenase, NADP-dependent activity	162303	121575	130195	98946	0.802172	0.749062	0.600877	0.609638	1.01458
PA14_20440	PA3373	phnN	ATP-binding component of phosphonate transport	213423	147969	134720	94683	0.631235	0.693313	0.437643	0.44364	1.0137
PA14_53920	PA0797		probable transcriptional regulator	162866	108940	124315	84255	0.763296	0.668893	0.510564	0.517327	1.01325
PA14_00380	PA0031	betC	choline sulfatase	42619	43122	38000	38952	0.891621	1.0118	0.902144	0.913959	1.0131
PA14_22590	PA3219		conserved hypothetical protein	181939	128407	110581	78966	0.607792	0.70577	0.428961	0.434025	1.0118
PA14_01620	PA0132	aptA	beta-alanine--pyruvate transaminase	244320	130124	138165	74452	0.565508	0.532597	0.301188	0.304731	1.01177
PA14_62570	PA4728	folK	2-amino-4-hydroxy-6-hydroxymethyldihydropteridine pyrophosphokinase	207814	134483	105878	69299	0.509484	0.647132	0.329703	0.333466	1.01141
PA14_42670	PA1689		putative membrane protein	180707	117824	101523	66925	0.56181	0.652017	0.36631	0.370351	1.01103
PA14_23060	PA3184	hexR	putative transcriptional regulator, RpiR family	119206	97578	102336	84660	0.85848	0.818566	0.702723	0.710199	1.01064
PA14_43000	PA1660		conserved hypothetical protein	157204	107139	85558	58910	0.544248	0.681528	0.370921	0.374736	1.01029
PA14_28770			hypothetical protein	28696	30869	32807	35643	1.14326	1.07572	1.22983	1.24209	1.00997
PA14_17630	PA3608	potB	polyamine transport protein PotB	188268	112263	113532	68350	0.603034	0.596294	0.359585	0.363046	1.00962
PA14_59250		pilN2	Type IV B pilus protein	167962	118041	114231	81045	0.6801	0.702784	0.477964	0.48252	1.00953
PA14_43050	PA1656		conserved hypothetical protein	208322	127495	106152	65584	0.509557	0.612009	0.311854	0.31482	1.00951
PA14_13110	PA3924		probable medium-chain acyl-CoA ligase	146005	106465	112628	82821	0.771398	0.729187	0.562494	0.567248	1.00845
PA14_01170	PA0096		conserved hypothetical protein	129096	119514	106571	99409	0.825517	0.925776	0.764244	0.770039	1.00758
PA14_18150	PA3568		putative acetyl-coa synthetase	240099	151863	111345	70958	0.463746	0.632502	0.29332	0.295536	1.00756
PA14_57210	PA4402	argJ	N-acetylglutamate synthase	74167	44625	92683	56185	1.24965	0.601683	0.751894	0.757547	1.00752
PA14_46680	PA1361		putative multidrug efflux transporter	244703	146626	128443	77531	0.524893	0.5992	0.314516	0.316837	1.00738
PA14_72540	PA5497		putative ribonucleotide reductase	225748	140236	124004	77529	0.549303	0.621206	0.34123	0.343432	1.00645
PA14_31300	PA2569		hypothetical protein	127831	117595	112296	103885	0.878472	0.919926	0.808129	0.812675	1.00562
PA14_00030	PA0003	recF	DNA replication and repair protein RecF	40522	34576	46136	39531	1.13854	0.853265	0.971478	0.975544	1.00419
PA14_61390	PA4639		putative lipoprotein	146349	128071	112682	98998	0.769954	0.875107	0.673792	0.676451	1.00395
PA14_22530			putative glutathione S-transferase	179287	109160	116102	70917	0.647576	0.608856	0.394281	0.39555	1.00322
PA14_29300	PA2692		putative transcriptional regulator	169741	124532	113199	83197	0.666893	0.733659	0.489272	0.490141	1.00178
PA14_67810	PA5134		putative carboxyl-terminal protease	38674	41923	42201	45826	1.0912	1.08401	1.18287	1.18493	1.00174
PA14_20840	PA3342		conserved hypothetical protein	176579	141691	113734	91347	0.644097	0.802423	0.516838	0.517315	1.00092
PA14_64060	PA4844		putative chemotaxis transducer	166480	121947	113508	83206	0.681812	0.732502	0.499429	0.499796	1.00074
PA14_04220	PA0323		putative binding protein component of ABC transporter	169797	116145	123439	84494	0.72698	0.684023	0.497271	0.497618	1.0007
PA14_39730	PA1917		conserved hypothetical protein	113837	86770	67051	51118	0.589009	0.76223	0.44896	0.449046	1.00019
PA14_17000	PA3661		hypothetical protein	185467	104006	134347	75340	0.724371	0.560779	0.406212	0.406218	1.00001
PA14_06420	PA0492		putative homologue of lactam utilization protein B	183128	135838	104634	77614	0.571371	0.741765	0.423823	0.423824	1
